# Supplementary material for: The mevalonate pathway of isoprenoid biosynthesis supports metabolic flexibility in Mycobacterium marinum
Source: J Bacteriol. 2025 Oct 30;207(11):e00287-25. doi: 10.1128/jb.00287-25 (PMC12632256; doi:10.1128/jb.00287-25)
Supplement: File S3 — LC-MS metabolomics data. [file jb.00287-25-s0003.xlsx]

## Sheet: 20241023_MVA-MEP_Prenylpyrophos
	Peak Area Measurements
	Formula	C3 H4 O3	C3 H7 O6 P	C5 H11 O7 P	C5 H13 O7 P	C5 H12 O8 P2	C5 H12 O9 P2	C20 H36 O7 P2	C14 H25 N3 O14 P2	C23 H38 N7 O17 P3 S	C27 H44 N7 O20 P3 S	C6 H12 O4	C6 H13 O7 P	C6 H14 O10 P2	C5 H12 O7 P2	C10 H20 O7 P2	C15 H28 O7 P2	C10 H16 N5 O13 P3	C21 H27 N7 O14 P2	C21 H29 N7 O14 P2	C21 H29 N7 O17 P3	C21 H29 N7 O17 P3	C21 H36 N7 O16 P3 S
	Mass	88.016	169.997	214.024	216.039	262	277.995	450.193	521.081	809.123	911.157	148.073	228.039	308.006	246.005	314.068	382.131	506.995	663.109	665.124	744.079	744.076	767.115
	RT	1.28	4.17	3.84	4.03	4.05	3.57	1.53	4.03	3.86	4.15	1.73	4.12	4.27	3.7	2.84	1.93	4.33	4.12	3.75	4.51	4.29	3.96
	File name	Pyruvate	Glyceraldehyde-3-phosphate	DXP	MEP	HDMAPP	MEcPP	GGPP	CDP-ME	Acetyl-CoA	HMG-CoA	MVA	MVAP	MVAPP	IPP/DMAPP	GPP	FPP	Adenosine-5-triphosphate	NAD	NADH	NADP	NADPH	Free CoA		Conc. [µM]	Pyruvate	Glyceraldehyde-3-phosphate	DXP	MEP	HDMAPP	MEcPP	GGPP	CDP-ME	Acetyl-CoA	HMG-CoA	MVA	MVAP	MVAPP	IPP/DMAPP	GPP	FPP	ATP	NAD	NADH	NADP	NADPH	Free CoA
	20241023_010_EAT_EEKB_b10																								0.390625		66938.2	207489	311077		60889.7	247306	261133	96528.1	47162.3	190130	1.30414e+06	639915	291668	98659	202812	44820.5	64043.4	112292	16329.8	16233.2	21517.5
	20241023_011_CQ_EAT_EEKB_Mev_DXP_0.391uM		66938.2	207489	311077		60889.7	247306	261133	96528.1	47162.3	190130	1.30414e+06	639915	291668	98659	202812								0.78125		98105.2	351233	588440	178591	128604	505962	486859	168877	89724.6	355335	2.48898e+06	1.23708e+06	544254	134825	385131	92962.3	129061	254314	31725.3	30379.3	50371.4
	20241023_012_CQ_EAT_EEKB_Mev_DXP_0.781uM		98105.2	351233	588440	178591	128604	505962	486859	168877	89724.6	355335	2.48898e+06	1.23708e+06	544254	134825	385131								1.5625		167115	655494	1.14152e+06	265104	195253	974439	921347	329509	183644	707141	5.17976e+06	2.26169e+06	998510	243069	773040	203778	260729	556784	59677.6	65709.2	97717.7
	20241023_013_CQ_EAT_EEKB_Mev_DXP_1.5625uM		167115	655494	1.14152e+06	265104	195253	974439	921347	329509	183644	707141	5.17976e+06	2.26169e+06	998510	243069	773040								3.125	15056.9	274902	1.3209e+06	2.15928e+06	478941	408431	2.0183e+06	1.86723e+06	727000	383543	1.39389e+06	1.09488e+07	4.58187e+06	2.02849e+06	538499	1.61032e+06	387975	480191	1.12774e+06	113852	136782	213965
	20241023_014_CQ_EAT_EEKB_Mev_DXP_3.125uM	15056.9	274902	1.3209e+06	2.15928e+06	478941	408431	2.0183e+06	1.86723e+06	727000	383543	1.39389e+06	1.09488e+07	4.58187e+06	2.02849e+06	538499	1.61032e+06								6.25	20344.6	487030	2.67547e+06	3.98735e+06	1.01235e+06	816048	4.28711e+06	3.7736e+06	1.43579e+06	889267	2.76969e+06	2.00416e+07	8.76721e+06	4.13101e+06	1.02665e+06	3.33036e+06	785781	912820	2.10146e+06	224732	269189	422583
	20241023_015_CQ_EAT_EEKB_Mev_DXP__6.25uM	20344.6	487030	2.67547e+06	3.98735e+06	1.01235e+06	816048	4.28711e+06	3.7736e+06	1.43579e+06	889267	2.76969e+06	2.00416e+07	8.76721e+06	4.13101e+06	1.02665e+06	3.33036e+06								12.5	44207.8	686429	4.1608e+06	5.80801e+06	1.75382e+06	1.44674e+06	7.7172e+06	6.17313e+06	2.29708e+06	1.53207e+06	4.71161e+06	2.77495e+07	1.41444e+07	7.18868e+06	1.85317e+06	5.76321e+06	1.45315e+06	1.75456e+06	3.77509e+06	448122	543553	800755
	20241023_016_CQ_EAT_EEKB_Mev_DXP_12.5uM	44207.8	686429	4.1608e+06	5.80801e+06	1.75382e+06	1.44674e+06	7.7172e+06	6.17313e+06	2.29708e+06	1.53207e+06	4.71161e+06	2.77495e+07	1.41444e+07	7.18868e+06	1.85317e+06	5.76321e+06								25	91367.6	983343	6.67786e+06	9.02295e+06	2.8804e+06	2.73826e+06	1.3767e+07	1.04268e+07	3.89829e+06	2.82892e+06	8.31202e+06	3.71743e+07	2.27015e+07	1.30891e+07	3.14709e+06	1.0729e+07	2.9332e+06	3.3759e+06	6.50839e+06	849659	1.16596e+06	1.45209e+06
	20241023_017_CQ_EAT_EEKB_Mev_DXP_25uM	91367.6	983343	6.67786e+06	9.02295e+06	2.8804e+06	2.73826e+06	1.3767e+07	1.04268e+07	3.89829e+06	2.82892e+06	8.31202e+06	3.71743e+07	2.27015e+07	1.30891e+07	3.14709e+06	1.0729e+07								50																	5.45021e+06	6.14949e+06	1.0732e+07	1.55731e+06	2.35523e+06	2.20913e+06
	20241023_019_CQ_EAT_EEKB_b12																								Slope	3627.36	82004.8	427217	654083	145584	130803	674887	602356	229282	116414	444400	3.26762e+06	1.41957e+06	658381	165724	527266	117639	136890	273220	35943	43388.4	64910.2
	20241023_020_CQ_EAT_EEKB_0.390625 uM 36mix																	44820.5	64043.4	112292	16329.8	16233.2	21517.5		R2	0.9981	0.9862	0.9998	0.9979	0.9953	0.999	0.9992	0.9999	0.9996	0.9956	0.9999	0.9987	0.9994	0.9998	0.9986	0.9996	0.9997	0.9992	0.9923	0.9999	0.9999	0.9994
	20241023_021_CQ_EAT_EEKB_0.78125 uM 36mix																	92962.3	129061	254314	31725.3	30379.3	50371.4		Linear range
	20241023_022_CQ_EAT_EEKB_1.5625 uM 36mix	4302.95																203778	260729	556784	59677.6	65709.2	97717.7
	20241023_023_CQ_EAT_EEKB_3.125 uM 36mix	13249.9																387975	480191	1.12774e+06	113852	136782	213965
	20241023_024_CQ_EAT_EEKB_6.25 uM 36mix	28461.2																785781	912820	2.10146e+06	224732	269189	422583
	20241023_025_CQ_EAT_EEKB_12.5 uM 36mix	85548.6																1.45315e+06	1.75456e+06	3.77509e+06	448122	543553	800755
	20241023_026_CQ_EAT_EEKB_25 uM 36mix	185727																2.9332e+06	3.3759e+06	6.50839e+06	849659	1.16596e+06	1.45209e+06
	20241023_027_CQ_EAT_EEKB_50 uM 36mix	319343																5.45021e+06	6.14949e+06	1.0732e+07	1.55731e+06	2.35523e+06	2.20913e+06
	20241023_029_CQ_EAT_EEKB_b14
	20241023_030_CQ_EAT_EEKB_CQ-1	0	101588	51903.1	0	0	0	60160.1	11327	30834.5	0	0	0	0	0	0	0	146204	518498	255641	10820.2	40382.4	338213
	20241023_031_CQ_EAT_EEKB_CQ-2	0	132176	32355.9	0	0	0	25919	14229.5	29643	0	0	0	0	0	0	0	45384.6	377827	336663	5570.73	20644.2	263654
	20241023_032_CQ_EAT_EEKB_CQ-3	0	139873	28707.9	0	0	0	31264.5	13765.4	30938.5	0	0	0	0	0	0	0	51679.4	375089	393980	9366.76	34365.1	374329
	20241023_033_CQ_EAT_EEKB_CQ-4	0	153678	61561	0	0	0	207625	16464.6	41533.2	0	0	0	0	0	0	0	186938	858542	193845	16956.2	69956.5	495113
	20241023_034_CQ_EAT_EEKB_CQ-5	0	176357	71822.5	0	0	0	173147	21657.2	37887	0	0	0	0	0	0	0	154248	804981	146299	17339	66378.8	473742
	20241023_035_CQ_EAT_EEKB_CQ-6	0	144808	58847.6	0	0	0	240107	14079.4	33525.2	0	0	0	0	0	0	0	154537	788145	169194	13664.6	57135	505721
	20241023_036_CQ_EAT_EEKB_CQ-7	0	82037.1	35522.9	0	0	0	200694	19999.7	24741.5	0	0	0	0	0	0	0	50305.2	604772	151813	9645.24	44703.7	425909
	20241023_037_CQ_EAT_EEKB_CQ-8	0	77685.6	36375.6	0	0	0	150930	16683.9	25771.7	0	0	0	0	0	0	0	46008.6	620604	146307	9887.26	48824.5	381693
	20241023_038_CQ_EAT_EEKB_CQ-9	0	86182.3	39607.1	0	0	0	85957.2	13830.4	23057.8	0	0	0	0	0	0	0	23369.9	608695	160008	6237.37	32351.5	264376
	20241023_039_CQ_EAT_EEKB_CQ-10	0	151016	16975.6	0	0	0	685967	9017.1	24634.2	0	373154	38125	0	112348	26300.7	339454	176803	803290	147074	13619.7	74871.5	484146
	20241023_040_CQ_EAT_EEKB_CQ-11	0	153491	26677.3	0	0	0	507235	8194.35	23764.4	0	313294	25736.2	0	102226	27225	254748	146648	696808	172505	11554.7	64160.9	443786
	20241023_041_CQ_EAT_EEKB_CQ-12	0	111218	18882.2	0	0	0	236544	5688.18	19343.6	0	404001	27192.2	0	99776.5	22065.8	159952	71156.2	598597	135313	5460.86	24961.2	223998
	20241023_042_CQ_EAT_EEKB_b15
	Concentration [µM]
	Formula	C3 H4 O3	C3 H7 O6 P	C5 H11 O7 P	C5 H13 O7 P	C5 H12 O8 P2	C5 H12 O9 P2	C20 H36 O7 P2	C14 H25 N3 O14 P2	C23 H38 N7 O17 P3 S	C27 H44 N7 O20 P3 S	C6 H12 O4	C6 H13 O7 P	C6 H14 O10 P2	C5 H12 O7 P2	C10 H20 O7 P2	C15 H28 O7 P2	C10 H16 N5 O13 P3	C21 H27 N7 O14 P2	C21 H29 N7 O14 P2	C21 H29 N7 O17 P3	C21 H29 N7 O17 P3	C21 H36 N7 O16 P3 S
	Mass	88.016	169.997	214.024	216.039	262	277.995	450.193	521.081	809.123	911.157	148.073	228.039	308.006	246.005	314.068	382.131	506.995	663.109	665.124	744.079	744.076	767.115
	RT	1.28	4.17	3.84	4.03	4.05	3.57	1.53	4.03	3.86	4.15	1.73	4.12	4.27	3.7	2.84	1.93	4.33	4.12	3.75	4.51	4.29	3.96
	File name	Pyruvate	Glyceraldehyde-3-phosphate	DXP	MEP	HDMAPP	MEcPP	GGPP	CDP-ME	Acetyl-CoA	HMG-CoA	MVA	MVAP	MVAPP	IPP/DMAPP	GPP	FPP	Adenosine-5-triphosphate	NAD	NADH	NADP	NADPH	Free CoA
	CQ-1	0	1.2388	0.121491	0	0	0	0.089141	0.0188044	0.134483	0	0	0	0	0	0	0	1.24282	3.78769	0.935659	0.301037	0.93072	5.21047
	CQ-2	0	1.6118	0.0757365	0	0	0	0.0384049	0.023623	0.129286	0	0	0	0	0	0	0	0.385795	2.76007	1.2322	0.154988	0.475799	4.06182
	CQ-3	0	1.70567	0.0671975	0	0	0	0.0463255	0.0228526	0.134937	0	0	0	0	0	0	0	0.439305	2.74007	1.44199	0.2606	0.792034	5.76688
	CQ-4	0	1.87402	0.144098	0	0	0	0.307645	0.0273336	0.181145	0	0	0	0	0	0	0	1.58908	6.27175	0.709485	0.471753	1.61233	7.62766
	CQ-5	0	2.15057	0.168117	0	0	0	0.256557	0.0359542	0.165242	0	0	0	0	0	0	0	1.3112	5.88048	0.535463	0.482401	1.52988	7.29842
	CQ-6	0	1.76584	0.137746	0	0	0	0.355773	0.0233739	0.146219	0	0	0	0	0	0	0	1.31366	5.75749	0.619258	0.380175	1.31683	7.79109
	CQ-7	0	1.00039	0.0831495	0	0	0	0.297374	0.0332024	0.107909	0	0	0	0	0	0	0	0.427623	4.41793	0.555644	0.268348	1.03032	6.56151
	CQ-8	0	0.94733	0.0851453	0	0	0	0.223638	0.0276978	0.112402	0	0	0	0	0	0	0	0.3911	4.53358	0.535493	0.275082	1.12529	5.88032
	CQ-9	0	1.05094	0.0927095	0	0	0	0.127365	0.0229605	0.100566	0	0	0	0	0	0	0	0.198658	4.44659	0.585639	0.173535	0.745626	4.07295
	CQ-10	0	1.84155	0.0397353	0	0	0	1.01642	0.0149697	0.107441	0	0.839681	0.0116675	0	0.170643	0.158702	0.6438	1.50293	5.86813	0.538299	0.378923	1.72561	7.4587
	CQ-11	0	1.87173	0.0624444	0	0	0	0.751585	0.0136038	0.103647	0	0.704981	0.00787614	0	0.155269	0.164279	0.483149	1.24659	5.09026	0.631377	0.321472	1.47876	6.83692
	CQ-12	0	1.35624	0.0441981	0	0	0	0.350494	0.00944322	0.0843664	0	0.909093	0.00832172	0	0.151548	0.133148	0.303362	0.604869	4.37282	0.495252	0.151931	0.575296	3.45088
	Concentration [µM]
	Formula	C3 H4 O3	C3 H7 O6 P	C5 H11 O7 P	C5 H13 O7 P	C5 H12 O8 P2	C5 H12 O9 P2	C20 H36 O7 P2	C14 H25 N3 O14 P2	C23 H38 N7 O17 P3 S	C27 H44 N7 O20 P3 S	C6 H12 O4	C6 H13 O7 P	C6 H14 O10 P2	C5 H12 O7 P2	C10 H20 O7 P2	C15 H28 O7 P2	C10 H16 N5 O13 P3	C21 H27 N7 O14 P2	C21 H29 N7 O14 P2	C21 H29 N7 O17 P3	C21 H29 N7 O17 P3	C21 H36 N7 O16 P3 S
	Mass	88.016	169.997	214.024	216.039	262	277.995	450.193	521.081	809.123	911.157	148.073	228.039	308.006	246.005	314.068	382.131	506.995	663.109	665.124	744.079	744.076	767.115
	RT	1.28	4.17	3.84	4.03	4.05	3.57	1.53	4.03	3.86	4.15	1.73	4.12	4.27	3.7	2.84	1.93	4.33	4.12	3.75	4.51	4.29	3.96
	File name	Pyruvate	Glyceraldehyde-3-phosphate	DXP	MEP	HDMAPP	MEcPP	GGPP	CDP-ME	Acetyl-CoA	HMG-CoA	MVA	MVAP	MVAPP	IPP/DMAPP	GPP	FPP	Adenosine-5-triphosphate	NAD	NADH	NADP	NADPH	Free CoA
	WT	0	1.51876	0.0881417	0	0	0	0.0579571	0.02176	0.132902	0	0	0	0	0	0	0	0.689307	3.09594	1.20328	0.238875	0.732851	5.01306
	ΔMEV	0	1.93014	0.149987	0	0	0	0.306658	0.0288872	0.164202	0	0	0	0	0	0	0	1.40465	5.96991	0.621402	0.444777	1.48634	7.57239
	ΔMEV+MEV_- idsB	0	0.999555	0.0870015	0	0	0	0.216126	0.0279536	0.106959	0	0	0	0	0	0	0	0.339127	4.46604	0.558925	0.238988	0.967077	5.50493
	ΔMEV+MEV_+idsB2	0	1.68984	0.0487926	0	0	0	0.706166	0.0126723	0.0984848	0	0.817918	0.00928846	0	0.159154	0.152043	0.47677	1.11813	5.1104	0.554976	0.284109	1.25989	5.9155
	STDEV
	Formula	C3 H4 O3	C3 H7 O6 P	C5 H11 O7 P	C5 H13 O7 P	C5 H12 O8 P2	C5 H12 O9 P2	C20 H36 O7 P2	C14 H25 N3 O14 P2	C23 H38 N7 O17 P3 S	C27 H44 N7 O20 P3 S	C6 H12 O4	C6 H13 O7 P	C6 H14 O10 P2	C5 H12 O7 P2	C10 H20 O7 P2	C15 H28 O7 P2	C10 H16 N5 O13 P3	C21 H27 N7 O14 P2	C21 H29 N7 O14 P2	C21 H29 N7 O17 P3	C21 H29 N7 O17 P3	C21 H36 N7 O16 P3 S
	Mass	88.016	169.997	214.024	216.039	262	277.995	450.193	521.081	809.123	911.157	148.073	228.039	308.006	246.005	314.068	382.131	506.995	663.109	665.124	744.079	744.076	767.115
	RT	1.28	4.17	3.84	4.03	4.05	3.57	1.53	4.03	3.86	4.15	1.73	4.12	4.27	3.7	2.84	1.93	4.33	4.12	3.75	4.51	4.29	3.96
	File name	Pyruvate	Glyceraldehyde-3-phosphate	DXP	MEP	HDMAPP	MEcPP	GGPP	CDP-ME	Acetyl-CoA	HMG-CoA	MVA	MVAP	MVAPP	IPP/DMAPP	GPP	FPP	Adenosine-5-triphosphate	NAD	NADH	NADP	NADPH	Free CoA
	WT	0	0.246952	0.0291953	0	0	0	0.0272948	0.00258843	0.0031394	0	0	0	0	0	0	0	0.480104	0.599153	0.254401	0.0754093	0.233163	0.8695
	ΔMEV	0	0.198408	0.0160189	0	0	0	0.0496153	0.00643242	0.0174865	0	0	0	0	0	0	0	0.159729	0.268536	0.0870309	0.0561994	0.152486	0.250939
	ΔMEV+MEV_- idsB	0	0.0518109	0.00504306	0	0	0	0.0852531	0.00512574	0.00597522	0	0	0	0	0	0	0	0.123013	0.0602285	0.0252337	0.0567841	0.197574	1.28605
	ΔMEV+MEV_+idsB2	0	0.289301	0.0120316	0	0	0	0.335278	0.00287862	0.0123732	0	0.103781	0.00207233	0	0.0101225	0.0165996	0.170309	0.462605	0.747856	0.0695782	0.118019	0.605586	2.15694
				Mevalonate (MVA) pathway intermediates detected							MEP pathway intermediates detected					Prenyl pyrophosphates detected					Adenylate energy charge molecules detected					Reducing equivalents detected
	Abbreviations:
	MVA - Mevalonate
	MVAP - Mevalonate-5-phospohate
	MVAPP - Mevalonate-5-pyrophosphate
	IPP - Isopentenyl pyrophosphate
	DMAPP - Dimethylallyl pyrophosphate
	FPP - Farnesyl pyrophosphate
	GPP - Geranyl pyrophosphate
	GGPP - Geranylgeranyl pyrophosphate
	DXP - 1-Deoxy-D-xylulose 5-phosphate
	CDP-ME - 4-Diphosphocytidyl-2-C-methylerythritol
	NAD - Nicotinamide adenine dinucleotide
	NADH - Nicotinamide adenine dinucleotide (reduced)
	NADP - Nicotinamide adenine dinucleotide phosphate
	NADPH - Nicotinamide adenine dinucleotide phosphate (reduced)
	CoA - coenzyme A
	CQ questions:
1	REALLY?? No MEV detected in WT or comp strain??
2	CoA/acetyl CoA results: are differences between WT and dMEV notable in LC-MS field? Looks like since KO isn't using MEV pathway (that uses CoA as a reagent), the cell has more.
3	DXP result: again, is this notable? Technically significant, but does it matter? Interesting if dMEV increases production of MEP to compensate.
4	IPP/GPP/FPP result: weirddddd. Why wouldn't we see any downstream metabolites in MEP pathway, even in WT?
5	ATP/ADP result: dMEV has more ATP and ADP...why?
6	NAD/NADH result: dMEV has more NAD, NADP,NADPH, less NADH....whaaaa?
7	Are changes in free CoA meaningful? Acetyl CoA is the MEV starting reagent
8
9
10

## Sheet: 20241023_AMP-ADP
		Peak Area Measurment
		Formula	C10 H14 N5 O7 P	C10 H15 N5 O10 P2
		Mass	347.063	427.029
		RT	4	4.19
		File name	Adenosine-5-monophosphate	Adenosine-5-diphosphate				Conc. [µM]	Adenosine-5-monophosphate	Adenosine-5-diphosphate
		20241023_019_CQ_EAT_EEKB_b12						0.390625	186092	168497
		20241023_020_CQ_EAT_EEKB_0.390625 uM 36mix	186092	168497				0.78125	404024	340451
		20241023_021_CQ_EAT_EEKB_0.78125 uM 36mix	404024	340451				1.5625	777084	611842
		20241023_022_CQ_EAT_EEKB_1.5625 uM 36mix	777084	611842				3.125	1.53832e+06	1.13696e+06
		20241023_023_CQ_EAT_EEKB_3.125 uM 36mix	1.53832e+06	1.13696e+06				6.25	2.99322e+06	2.12927e+06
		20241023_024_CQ_EAT_EEKB_6.25 uM 36mix	2.99322e+06	2.12927e+06				12.5	5.53286e+06	3.65195e+06
		20241023_025_CQ_EAT_EEKB_12.5 uM 36mix	5.53286e+06	3.65195e+06				25	9.89977e+06	6.52472e+06
		20241023_026_CQ_EAT_EEKB_25 uM 36mix	9.89977e+06	6.52472e+06				50	1.67238e+07	1.16814e+07
		20241023_027_CQ_EAT_EEKB_50 uM 36mix	1.67238e+07	1.16814e+07				Slope	452646	306306
		20241023_029_CQ_EAT_EEKB_b14						R2	0.9985	0.9929
		20241023_030_CQ_EAT_EEKB_CQ-1	1.50683e+06	723244				Linear range
		20241023_031_CQ_EAT_EEKB_CQ-2	2.05126e+06	507085
		20241023_032_CQ_EAT_EEKB_CQ-3	2.30144e+06	585897
		20241023_033_CQ_EAT_EEKB_CQ-4	3.25751e+06	1.42041e+06
		20241023_034_CQ_EAT_EEKB_CQ-5	3.63275e+06	1.37467e+06
		20241023_035_CQ_EAT_EEKB_CQ-6	3.08187e+06	1.26753e+06
		20241023_036_CQ_EAT_EEKB_CQ-7	4.2719e+06	458700
		20241023_037_CQ_EAT_EEKB_CQ-8	4.48678e+06	482758
		20241023_038_CQ_EAT_EEKB_CQ-9	4.45807e+06	421836
		20241023_039_CQ_EAT_EEKB_CQ-10	3.07481e+06	1.21117e+06
		20241023_040_CQ_EAT_EEKB_CQ-11	2.88796e+06	1.13535e+06
		20241023_041_CQ_EAT_EEKB_CQ-12	2.28542e+06	793076
		20241023_042_CQ_EAT_EEKB_b15
		Concentration [µM]
		Formula	C10 H14 N5 O7 P	C10 H15 N5 O10 P2
		Mass	347.063	427.029
		RT	4	4.19
		File name	Adenosine-5-monophosphate	Adenosine-5-diphosphate
		CQ-1	3.32894	2.36118
		CQ-2	4.53172	1.65549
		CQ-3	5.08441	1.91278
		CQ-4	7.19659	4.63723
		CQ-5	8.02559	4.48789
		CQ-6	6.80858	4.13811
		CQ-7	9.43762	1.49752
		CQ-8	9.91234	1.57606
		CQ-9	9.84892	1.37717
		CQ-10	6.79297	3.95413
		CQ-11	6.38018	3.70658
		CQ-12	5.04902	2.58916
		Concentration [µM]
		Formula	C10 H14 N5 O7 P	C10 H15 N5 O10 P2
		Mass	347.063	427.029
		RT	4	4.19
		File name	Adenosine-5-monophosphate	Adenosine-5-diphosphate
		WT	4.31502	1.97648
		ΔMEV	7.34358	4.42107
		ΔMEV+MEV_- idsB	9.73296	1.48359
		ΔMEV+MEV_+idsB2	6.07406	3.41662
		STDEV
		Formula	C10 H14 N5 O7 P	C10 H15 N5 O10 P2
		Mass	347.063	427.029
		RT	4	4.19
		File name	Adenosine-5-monophosphate	Adenosine-5-diphosphate
		WT	0.897575	0.357135
		ΔMEV	0.621678	0.256182
		ΔMEV+MEV_- idsB	0.257727	0.100176
		ΔMEV+MEV_+idsB2	0.911383	0.727212
		CQ CALCULATIONS:
		([ATP] + 0.5[ADP]) / ([ATP] + [ADP] + [AMP])
		A value close to 1 indicates a high energy status. A value close to 0 indicates a low energy status. Most healthy cells maintain an adenylate energy charge between 0.7 and 0.9.
		ATP	ADP	AMP	AEC
	WT	1.24282	2.36118	3.32894	0.349551
		0.385795	1.65549	4.53172	0.184625
		0.439305	1.91278	5.08441	0.187682
	ΔMEV	1.58908	4.63723	7.19659	0.291122
		1.3112	4.48789	8.02559	0.257159
		1.31366	4.13811	6.80858	0.275907
	ΔMEV+MEV -idsB2	0.427623	1.49752	9.43762	0.10353
		0.3911	1.57606	9.91234	0.0992577
		0.198658	1.37717	9.84892	0.0776598
	ΔMEV+MEV +idsB2	1.50293	3.95413	6.79297	0.28408
		1.24659	3.70658	6.38018	0.273518
		0.604869	2.58916	5.04902	0.23043
		NAD	NADH	NADH/NAD+ ratio
	WT	3.78769	0.935659	0.247026
		2.76007	1.2322	0.446439
		2.74007	1.44199	0.526261
	ΔMEV	6.27175	0.709485	0.113124
		5.88048	0.535463	0.0910577
		5.75749	0.619258	0.107557
	ΔMEV+MEV -idsB2	4.41793	0.555644	0.12577
		4.53358	0.535493	0.118117
		4.44659	0.585639	0.131705
	ΔMEV+MEV +idsB2	5.86813	0.538299	0.0917327
		5.09026	0.631377	0.124036
		4.37282	0.495252	0.113257
		NADP+	NADPH	NADPH/NADP+ Ratio
	WT	0.301037	0.93072	3.09172
		0.154988	0.475799	3.06992
		0.2606	0.792034	3.03927
	ΔMEV	0.471753	1.61233	3.41774
		0.482401	1.52988	3.17137
		0.380175	1.31683	3.46374
	ΔMEV+MEV -idsB2	0.268348	1.03032	3.83947
		0.275082	1.12529	4.09075
		0.173535	0.745626	4.29669
	ΔMEV+MEV +idsB2	0.378923	1.72561	4.55399
		0.321472	1.47876	4.59996
		0.151931	0.575296	3.78656

## Sheet: 20250318_Data
		Area	Area	Area	Area	Area	Area	Area	Area	Area	Area	Area	Area	Area	Area	Area	Area	Area	Area	Area	Area	Area	Area	Area
Formula		C3 H4 O3	C5 H11 O7 P	C5 H13 O7 P	C5 H12 O8 P2	C5 H12 O9 P2	C20 H36 O7 P2	C14 H25 N3 O14 P2	C23 H38 N7 O17 P3 S	C27 H44 N7 O20 P3 S	C6 H12 O4	C6 H13 O7 P	C6 H14 O10 P2	C5 H12 O7 P2	C10 H20 O7 P2	C15 H28 O7 P2	C10 H16 N5 O13 P3	C21 H27 N7 O14 P2	C21 H29 N7 O14 P2	C21 H36 N7 O16 P3 S	C21 H28 N7 O17 P3	C21 H30 N7 O17 P3	C10 H15 N5 O10 P2	C10 H14 N5 O7 P
Mass		88.016	214.024	216.039	262.001	277.994	450.19	521.079	809.121	911.15	148.072	228.038	308.005	246.005	314.067	382.129	506.992	663.104	665.12	767.11	743.07	745.086	427.026	347.061
RT		1.26	3.79	3.97	3.99	3.52	1.47	3.97	3.79	4.09	1.69	4.09	4.23	3.66	2.78	1.82	4.28	4.09	3.68	3.9	4.46	4.22	4.13	3.95			Area	Area	Area	Area	Area	Area	Area	Area	Area	Area	Area	Area	Area	Area	Area			Area	Area	Area	Area
File name	Line description	Pyruvate	DXP	MEP	HDMAPP	MEcPP	GGPP	CDP-ME	Acetyl-CoA	HMG-CoA	MVA	MVAP	MVAPP	IPP/DMAPP	GPP	FPP	ATP	NAD	NADH	Free CoA	NADP	NADPH	ADP	AMP		Conc. [µM]	Pyruvate	DXP	MEP	HDMAPP	MEcPP	GGPP	CDP-ME	Acetyl-CoA	HMG-CoA	MVA	MVAP	MVAPP	IPP/DMAPP	GPP	FPP		Conc. [µM]	ATP	NAD	NADH	Free CoA	NADP	NADPH
20250318_010_PR_EAT_EEKB_b10																										0.195312	63875.5	88610.8	206921	25343.2	49623.9	96496	134994	20981.5	7393.18	127501	596768	267309	152758	33900.8	73280.3		0.390625	56944.9	55151.3	97723.2	6114.2	31506.4	20971.3
20250318_011_PR_EAT_EEKB_Mev_IP_DMAP_0.19uM			88610.8	206921	25343.2	49623.9	96496	134994	20981.5	7393.18	127501	596768	267309	152758	33900.8	73280.3										0.390625	120307	138106	324922	41726.2	70013	179840	238612	36976.3	12878.4	234106	1.04495e+06	495581	271567	77328.7	147955		0.78125	111984	93694.9	183019	17939.1	61382.9	37560
20250318_012_PR_EAT_EEKB_Mev_IP_DMAP_0.3906uM			138106	324922	41726.2	70013	179840	238612	36976.3	12878.4	234106	1.04495e+06	495581	271567	77328.7	147955										0.78125	240410	295832	598659	73359.7	140508	421185	429716	90349.1	17708.3	494608	2.08043e+06	1.07072e+06	541142	140118	316696		1.5625	206843	187838	340781	29964.4	114369	87090.5
20250318_013_PR_EAT_EEKB_Mev_IP_DMAP_0.78125uM			295832	598659	73359.7	140508	421185	429716	90349.1	17708.3	494608	2.08043e+06	1.07072e+06	541142	140118	316696										1.5625	437485	534710	1.01637e+06	131926	247854	865641	746677	149619	37704.8	929433	3.96193e+06	2.00584e+06	1.01177e+06	288705	649896		3.125	395659	355093	602478	53765.3	225220	174794
20250318_014_PR_EAT_EEKB_Mev_IP_DMAP_1.5625uM			534710	1.01637e+06	131926	247854	865641	746677	149619	37704.8	929433	3.96193e+06	2.00584e+06	1.01177e+06	288705	649896				8046.66						3.125	888347	1.07263e+06	1.64584e+06	193240	489764	1.75116e+06	1.25401e+06	303886	67326.1	1.77361e+06	7.37443e+06	3.78757e+06	2.00855e+06	545022	1.25218e+06		6.25	760027	595623	1.00314e+06	99291	439778	306654
20250318_015_PR_EAT_EEKB_Mev_IP_DMAP_3.125uM			1.07263e+06	1.64584e+06	193240	489764	1.75116e+06	1.25401e+06	303886	67326.1	1.77361e+06	7.37443e+06	3.78757e+06	2.00855e+06	545022	1.25218e+06				7845.42						6.25	1.58133e+06	2.45103e+06	2.6378e+06	333356	1.00845e+06	3.90857e+06	2.19244e+06	648452	111345	3.84339e+06	1.41449e+07	8.21162e+06	4.49068e+06	1.15728e+06	2.73686e+06		12.5	1.35798e+06	1.08463e+06	1.65066e+06	158616	781201	576918
20250318_016_PR_EAT_EEKB_Mev_IP_DMAP_6.25uM			2.45103e+06	2.6378e+06	333356	1.00845e+06	3.90857e+06	2.19244e+06	648452	111345	3.84339e+06	1.41449e+07	8.21162e+06	4.49068e+06	1.15728e+06	2.73686e+06				16056.3						12.5	3.49484e+06	4.52298e+06	3.74383e+06	464972	1.80943e+06	7.80478e+06	3.41466e+06	1.1387e+06	190574	6.95472e+06	2.26393e+07	1.43055e+07	9.16918e+06	2.1622e+06	5.19729e+06		25	2.88802e+06	2.15265e+06	2.95119e+06	287720	1.72447e+06	1.21116e+06
20250318_017_PR_EAT_EEKB_Mev_IP_DMAP_12.5uM			4.52298e+06	3.74383e+06	464972	1.80943e+06	7.80478e+06	3.41466e+06	1.1387e+06	190574	6.95472e+06	2.26393e+07	1.43055e+07	9.16918e+06	2.1622e+06	5.19729e+06				28011.7						25	6.83098e+06	7.44776e+06	5.99657e+06	755814	3.62308e+06	1.63564e+07	5.72599e+06	2.09311e+06	357031	1.34864e+07	3.4021e+07	2.56369e+07	2.22829e+07	4.52225e+06	1.10246e+07		50	5.29839e+06	3.90817e+06	4.87038e+06	434265	3.33814e+06	2.33405e+06
20250318_018_PR_EAT_EEKB_Mev_IP_DMAP_25uM			7.44776e+06	5.99657e+06	755814	3.62308e+06	1.63564e+07	5.72599e+06	2.09311e+06	357031	1.34864e+07	3.4021e+07	2.56369e+07	2.22829e+07	4.52225e+06	1.10246e+07				42296.6						Slope	273664	366483	682771.2536x^0.6993	85045.8811x^0.6998	145877	645778	369565	102272	22264.3	546744	2.30055e+06	1.29392e+06	647004	179544	435527		Slope	114721	87118.8	170393	16370.7	67043.6	47049.6
20250318_020_PR_EAT_EEKB_b12																										R2	0.9996	0.9987	0.9956	0.9957	0.9993	0.9993	0.9882	0.999	0.9938	0.999	0.9987	0.999	0.9995	0.9996	0.9994		R2	0.999	0.9978	0.9884	0.9956	0.9996	0.9996
20250318_021_PR_EAT_EEKB_36mix_Lactate-0.39uM		63875.5															56944.9	55151.3	97723.2	6114.2	31506.4	20971.3	93301.4	187013		Curve fit	Linear	Linear	Power	Power	Linear	Linear	Linear	Linear	Linear	Linear	Linear	Linear	Linear	Linear	Linear		Curve fit	Linear	Linear	Linear	Linear	Linear	Linear
20250318_022_PR_EAT_EEKB_36mix_Lactate-0.78uM		120307															111984	93694.9	183019	17939.1	61382.9	37560	176741	338344		Calibration range		Note, the pyruvate metabolite is outside the linear arnge															Calibration range
20250318_023_PR_EAT_EEKB_36mix_Lactate-1.56uM		240410															206843	187838	340781	29964.4	114369	87090.5	319663	651710
20250318_024_PR_EAT_EEKB_36mix_Lactate-3.12uM		437485															395659	355093	602478	53765.3	225220	174794	591057	1.19917e+06
20250318_025_PR_EAT_EEKB_36mix_Lactate-6.25uM		888347															760027	595623	1.00314e+06	99291	439778	306654	994691	2.12132e+06
20250318_026_PR_EAT_EEKB_36mix_Lactate-12.5uM		1.58133e+06															1.35798e+06	1.08463e+06	1.65066e+06	158616	781201	576918	1.70079e+06	3.40363e+06
20250318_027_PR_EAT_EEKB_36mix_Lactate-25uM		3.49484e+06															2.88802e+06	2.15265e+06	2.95119e+06	287720	1.72447e+06	1.21116e+06	3.41228e+06	6.02637e+06
20250318_028_PR_EAT_EEKB_36mix_Lactate-50uM		6.83098e+06								5310.37							5.29839e+06	3.90817e+06	4.87038e+06	434265	3.33814e+06	2.33405e+06	6.20634e+06	9.65724e+06
20250318_058_QC_EAT_EEKB_b16		0		0	0	0	0	1351.9	0	0	0	0	0	0	0	0	0	0	0	0	0	0
20250318_059_QC_EAT_EEKB_CQ-1	WT OD 0.2 intracellular	26685.9		0	0	0	21970.2	5324.54	0	0	0	17072.4	0	0	0	0	219328	111980	3537.68	7963.63	12293.1	31475.3	292660	445409
20250318_060_QC_EAT_EEKB_CQ-2	WT OD 0.2 intracellular	0		0	13410.9	0	13385.4	5567.95	0	0	0	13240.8	0	0	0	0	32052.1	97034.8	14821.7	10270.9	7347.85	11979.3	132393	587357
20250318_061_QC_EAT_EEKB_CQ-3	WT OD 0.2 intracellular	0		0	13226.6	0	17160.6	6899.01	0	0	0	15110.6	0	0	0	0	32296.1	103156	20864.5	11312	9921.32	16943.4	132135	671399
20250318_062_QC_EAT_EEKB_CQ-4	ΔMEV OD 0.2 intracellular	18502.5	13169.6	0	10340	0	36738.4	8779.62	0	0	0	10969.7	0	0	0	0	134838	185341	41385.6	42186.6	20984.9	32566.4	286102	1.11407e+06
20250318_063_QC_EAT_EEKB_CQ-5	ΔMEV OD 0.2 intracellular	14140.8	7646.06	0	5885.2	0	28688.4	14999.6	0	0	0	12785.1	0	0	0	0	130873	214190	41639.4	39546.8	29255.1	34670.6	336930	1.40201e+06
20250318_064_QC_EAT_EEKB_CQ-6	ΔMEV OD 0.2 intracellular	17434.6	8682.38	0	7984.4	0	32774.1	10345.6	0	0	0	12224.6	0	0	0	0	150861	172179	27851.8	41882.9	24504.2	37643.7	357808	1.15654e+06
20250318_065_QC_EAT_EEKB_CQ-7	ΔMEV+MEV (no idsB2) OD 0.2 intracellular	0		0	0	0	18751.9	14960.7	0	0	0	14713.3	0	0	0	0	49978.7	199391	31129.2	47157.1	14840.5	28445	166755	1.34436e+06
20250318_066_QC_EAT_EEKB_CQ-8	ΔMEV+MEV (no idsB2) OD 0.2 intracellular	28318.7	7065.41	0	0	0	28208.5	10248.6	0	0	0	15002.6	0	0	0	0	64706.6	207964	33116.1	64254.5	23898.3	31638.4	174712	1.51872e+06
20250318_067_QC_EAT_EEKB_CQ-9	ΔMEV+MEV (no idsB2) OD 0.2 intracellular	0		0	0	0	14550.4	13336.7	0	0	0	18354.1	0	0	0	0	50583.3	191246	30013.7	48090.8	17310.5	35062.8	153290	1.35958e+06											Power calculation MEP
20250318_068_QC_EAT_EEKB_CQ-10	ΔMEV+MEV (with idsB2) OD 0.2 intracellular	13126.8	6775.72	0	0	0	39503.3	4205.92	0	0	167628	15274.7	0	63565.1	10820.9	58495.4	289447	183512	29472	31797.3	22233.4	36916.9	391408	697541											y = axb	y = 682771.2536x^0.6993
20250318_069_QC_EAT_EEKB_CQ-11	ΔMEV+MEV (with idsB2) OD 0.2 intracellular	12877.6	11238.3	0	0	0	42537.4	6308.71	0	0	160950	14654.7	0	54682.7	12204.3	51893.1	179174	189875	41301.9	29570.1	17837	36417.1	399483	947944			Area	Area							Logy= Loga + b Logx
20250318_070_QC_EAT_EEKB_CQ-12	ΔMEV+MEV (with idsB2) OD 0.2 intracellular	0		0	0	0	55438.5	6797.85	0	0	156738	21633.9	0	76906.2	16208.2	70033.2	319065	194021	31114.1	41215.9	27913.5	44456.7	378888	758444		Conc. [µM]	ADP	AMP							Logx=(Logy -Loga)/b
20250318_071_QC_EAT_EEKB_CQ-13	WT OD 0.5 intracellular	0		0	21125.3	0	59637	9307.14	0	0	0	15707.7	0	0	0	0	56884.4	177169	33848.5	25402.3	12824	14179.4	206433	835124		0.195312	93301.4	187013							x=10^(Logy -Loga)/b
20250318_072_QC_EAT_EEKB_CQ-14	WT OD 0.5 intracellular	27216.2	10401.2	0	0	0	119155	6741.93	0	0	0	15358.6	0	0	0	0	88116	161284	40478.1	37916.3	22865.4	25680.3	300670	832886		0.390625	176741	338344
20250318_073_QC_EAT_EEKB_CQ-15	WT OD 0.5 intracellular	9164.95	6280.28	0	16130.8	0	68837.3	6723.76	0	0	0	16188.4	0	0	0	0	51124.6	146419	31075	23441.6	12903.4	16389.8	244470	810706		0.78125	319663	651710							Power calculation HDMAPP
20250318_074_QC_EAT_EEKB_CQ-16	ΔMEV OD 0.5 intracellular	13164.6	7833.06	0	12429.1	0	61652.1	7655.29	0	0	0	16087.8	0	0	0	0	96615.4	167385	26706.3	26047.4	15449.3	23154.1	291417	774777		1.5625	591057	1.19917e+06							y = axb	y = 85045.8811x^0.6998
20250318_075_QC_EAT_EEKB_CQ-17	ΔMEV OD 0.5 intracellular	0	5558.21	0	13271	0	98414.8	7318.22	0	0	0	15432.5	0	0	0	0	134533	185309	39885.4	36566.7	21917.6	32498.1	301359	1.01883e+06		3.125	994691	2.12132e+06							Logy= Loga + b Logx
20250318_076_QC_EAT_EEKB_CQ-18	ΔMEV OD 0.5 intracellular	10309.8	7519.55	0	16896.7	0	99535.3	7734.33	0	0	0	8372.74	0	0	0	0	132866	197640	35524.9	38566.3	24006.7	30948.7	357550	983365		6.25	1.70079e+06	3.40363e+06							Logx=(Logy -Loga)/b
20250318_077_QC_EAT_EEKB_CQ-19	ΔMEV+MEV (no idsB2) OD 0.5 intracellular	12213.4	4566.97	0	0	0	34060.4	13023.4	0	0	0	11004.6	0	0	0	0	52686.3	156047	38329.8	47070.4	16511.2	29095.2	117621	1.19306e+06		12.5	3.41228e+06	6.02637e+06							x=10^(Logy -Loga)/b
20250318_078_QC_EAT_EEKB_CQ-20	ΔMEV+MEV (no idsB2) OD 0.5 intracellular	48018.3	6635.92	0	0	0	47431.5	11032.9	0	0	0	12056.3	0	0	0	0	90121.3	184101	41637	65099.5	21760.1	43651.7	173047	1.43636e+06		25	6.20634e+06	9.65724e+06
20250318_079_QC_EAT_EEKB_CQ-21	ΔMEV+MEV (no idsB2) OD 0.5 intracellular	25237	9653.76	0	0	0	57492.2	9646.66	0	0	0	10925.4	0	0	0	0	61724	181956	42597.2	66679.4	20413.3	44845.6	155722	1.42857e+06		Slope	255377	768426.9438x^0.8355
20250318_080_QC_EAT_EEKB_CQ-22	ΔMEV+MEV (with idsB2) OD 0.5 intracellular	23195.1	7073.05	0	15505.4	0	56040.4	6595.09	0	0	164503	15598.6	0	70573.3	16235	75905.8	135905	210015	51739.2	64502.9	31818.6	34225.3	377527	939160		R2	0.9965
20250318_081_QC_EAT_EEKB_CQ-23	ΔMEV+MEV (with idsB2) OD 0.5 intracellular	16121.4	8360.1	0	4825.71	0	60335.2	7055.59	0	0	137347	20651.8	0	63721.3	12649.4	74072.9	159256	213585	50347.9	59651	25564.4	32038.9	396076	949196		Curve fit	Linear	Power
20250318_082_QC_EAT_EEKB_CQ-24	ΔMEV+MEV (with idsB2) OD 0.5 intracellular	11468.6	8764.31	0	12199.2	0	45571.4	6474.36	0	0	113620	14273.1	0	48539.6	9563.62	60230.2	97321.1	167794	37742.5	39617.8	20486.3	27202.8	293372	781307		Calibration range
20250318_083_QC_EAT_EEKB_CQ-25	WT OD 2.0 intracellular	0	34919	0	16522.4	0	82482.8	21978.9	0	0	0	10021.2	0	0	0	0	73305.7	307119	169012	67777	26896.3	39439.5	418168	2.52733e+06
20250318_084_QC_EAT_EEKB_CQ-26	WT OD 2.0 intracellular	0	35300.3	0	20076.1	0	92039.4	20105.3	0	0	0	13067.2	0	0	0	0	96553.3	331980	204773	79898.1	40346.1	57526.9	408487	2.82205e+06
20250318_085_QC_EAT_EEKB_CQ-27	WT OD 2.0 intracellular	0	33152.5	0	21162.7	0	115834	18462.9	0	0	12110.5	8439.09	0	0	0	0	85607.1	306488	187237	62271.5	38468.6	49956.1	412916	2.78592e+06
20250318_086_QC_EAT_EEKB_CQ-28	ΔMEV OD 2.0 intracellular	0	22654.6	0	20468	0	121594	19101.6	0	0	0	11996.5	0	0	0	0	101042	358363	236948	80607.1	45751.4	73601.6	458291	3.2501e+06
20250318_087_QC_EAT_EEKB_CQ-29	ΔMEV OD 2.0 intracellular	15496.8	31689.1	0	19398.9	0	109119	22536.2	0	0	11046.8	12876.8	0	0	0	0	87610.5	330031	260488	69494.5	31781.7	70147.8	402508	3.43193e+06
20250318_088_QC_EAT_EEKB_CQ-30	ΔMEV OD 2.0 intracellular	0	18140.2	0	22273.9	0	95230.6	24104.1	0	0	0	10664	0	0	0	0	92248.1	363660	259706	83397.7	34486.3	64451.1	420923	3.5112e+06
20250318_089_QC_EAT_EEKB_CQ-31	ΔMEV+MEV (no idsB2) OD 2.0 intracellular	0	12693.3	0	18139.6	0	57165.7	16295	0	0	0	11975.5	0	0	0	0	46107.6	332497	156338	79256.7	27636.5	32049.2	140026	2.80167e+06
20250318_090_QC_EAT_EEKB_CQ-32	ΔMEV+MEV (no idsB2) OD 2.0 intracellular	0	13919.8	0	23676.4	0	38439	19546.6	0	0	0	9893.44	0	0	0	0	19549.6	337131	141249	57434.3	20837.4	29864.9	144942	2.85679e+06
20250318_091_QC_EAT_EEKB_CQ-33	ΔMEV+MEV (no idsB2) OD 2.0 intracellular	0	16435	0	14470.7	0	72370.9	21269.4	0	0	0	11405.3	0	0	0	0	39466.8	383844	178253	96082.9	39663.7	42712	171974	3.04984e+06
20250318_092_QC_EAT_EEKB_CQ-34	ΔMEV+MEV (with idsB2) OD 2.0 intracellular	0	8470.63	0	34235	0	24950.2	10492.7	0	0	311032	30159.7	0	62602.2	10032	55913.6	100741	342015	182219	70147.2	42229.2	40665.9	352756	1.97575e+06
20250318_093_QC_EAT_EEKB_CQ-35	ΔMEV+MEV (with idsB2) OD 2.0 intracellular	0	9264.66	0	26768.6	0	30639.7	11317.3	0	0	226618	25741	0	95529.1	12709.5	81185.1	121083	289604	174526	75282.6	33553.2	43175.5	494462	1.86163e+06
20250318_094_QC_EAT_EEKB_CQ-36	ΔMEV+MEV (with idsB2) OD 2.0 intracellular	0	14887.9	0	24701.5	0	28707.3	8356.15	0	0	234901	25896.5	0	67764.7	9308.07	67355	95756.6	300427	172427	73581.4	45490.9	47181.5	407557	1.96489e+06
20250318_095_QC_EAT_EEKB_CQ-37	WT OD 0.2 extracellular	53277.1	0	0	0	0	0	0	0	0	0	8180.56	0	0	0	0	0	0	0	0	0	0
20250318_096_QC_EAT_EEKB_CQ-38	WT OD 0.2 extracellular	56344.6	0	0	0	0	0	0	0	0	15826.6	7582.25	0	0	0	0	0	0	0	0	0	0
20250318_097_QC_EAT_EEKB_CQ-39	WT OD 0.2 extracellular	72599.9	0	0	0	0	0	0	0	0	7360.25	8806.49	0	0	0	0	0	0	0	0	0	0
20250318_098_QC_EAT_EEKB_CQ-40	ΔMEV OD 0.2 extracellular	55466.7	0	0	0	0	0	0	0	0	0	7833.06	0	0	0	0	0	0	0	0	0	0
20250318_099_QC_EAT_EEKB_CQ-41	ΔMEV OD 0.2 extracellular	77935.2	0	0	0	0	0	0	0	0	10530.9	8198.73	0	0	0	0	0	0	0	0	0	0
20250318_100_QC_EAT_EEKB_CQ-42	ΔMEV OD 0.2 extracellular	33069.5	0	0	0	0	0	0	0	0	0	8844.15	0	0	0	0	0	0	0	0	0	0
20250318_101_QC_EAT_EEKB_CQ-43	ΔMEV+MEV (no idsB2) OD 0.2 extracellular	70742.6	0	0	0	0	0	0	0	0	5429.94	8593.69	0	0	0	0	0	0	0	0	0	0
20250318_102_QC_EAT_EEKB_CQ-44	ΔMEV+MEV (no idsB2) OD 0.2 extracellular	60250.3	0	0	0	0	0	0	0	0	6781.27	7124.59	0	0	0	0	0	0	0	0	0	0
20250318_103_QC_EAT_EEKB_CQ-45	ΔMEV+MEV (no idsB2) OD 0.2 extracellular	67577.1	0	0	0	0	0	0	0	0	7793.55	5892.53	0	0	0	0	0	0	0	0	0	0
20250318_104_QC_EAT_EEKB_CQ-46	ΔMEV+MEV (with idsB2) OD 0.2 extracellular	43444.8	0	0	0	0	0	0	0	0	28726.6	6650.85	0	0	0	0	0	0	0	0	0	0
20250318_105_QC_EAT_EEKB_CQ-47	ΔMEV+MEV (with idsB2) OD 0.2 extracellular	33319.2	0	0	0	0	0	0	0	0	18411.4	6396.81	0	0	0	0	0	0	0	0	0	0
20250318_106_QC_EAT_EEKB_CQ-48	ΔMEV+MEV (with idsB2) OD 0.2 extracellular	69322.7	0	0	0	0	0	0	0	0	23727.8	4357.55	0	0	0	0	0	0	0	0	0	0
20250318_107_QC_EAT_EEKB_CQ-49	WT OD 0.5 extracellular	62124.4	0	0	0	0	0	0	0	0	20590.6	6635.73	0	0	0	0	0	0	0	0	0	0
20250318_108_QC_EAT_EEKB_CQ-50	WT OD 0.5 extracellular	65165.7	0	0	0	0	0	0	0	0	17672.4	5023.19	0	0	0	0	0	0	0	0	0	0
20250318_109_QC_EAT_EEKB_CQ-51	WT OD 0.5 extracellular	54329.6	0	0	0	0	0	0	0	0	13101.3	7554.71	0	0	0	0	0	0	0	0	0	0
20250318_110_QC_EAT_EEKB_CQ-52	ΔMEV OD 0.5 extracellular	41700.7	0	0	0	0	0	0	0	0	0	8544.15	0	0	0	0	0	0	0	0	0	0
20250318_111_QC_EAT_EEKB_CQ-53	ΔMEV OD 0.5 extracellular	66934.3	0	0	0	0	0	0	0	0	0	10325.4	0	0	0	0	0	0	0	0	0	0
20250318_112_QC_EAT_EEKB_CQ-54	ΔMEV OD 0.5 extracellular	76735.8	0	0	0	0	0	0	0	0	4840.06	5392.53	0	0	0	0	0	0	0	0	0	0
20250318_113_QC_EAT_EEKB_CQ-55	ΔMEV+MEV (no idsB2) OD 0.5 extracellular	58634.1	0	0	0	0	0	0	0	0	14988.8	8081.74	0	0	0	0	0	0	0	0	0	0
20250318_114_QC_EAT_EEKB_CQ-56	ΔMEV+MEV (no idsB2) OD 0.5 extracellular	44609.5	0	0	0	0	0	0	0	0	15094.3	7144.56	0	0	0	0	0	0	0	0	0	0
20250318_115_QC_EAT_EEKB_CQ-57	ΔMEV+MEV (no idsB2) OD 0.5 extracellular	61815.2	0	0	0	0	0	0	0	0	18553.2	8288.97	0	0	0	0	0	0	0	0	0	0
20250318_116_QC_EAT_EEKB_CQ-58	ΔMEV+MEV (with idsB2) OD 0.5 extracellular	61462	0	0	0	0	0	0	0	0	31730.3	6650.92	0	0	0	0	0	0	0	0	0	0
20250318_117_QC_EAT_EEKB_CQ-59	ΔMEV+MEV (with idsB2) OD 0.5 extracellular	55880.3	0	0	0	0	0	0	0	0	38948.3	9358.42	0	0	0	0	0	0	0	0	0	0
20250318_118_QC_EAT_EEKB_CQ-60	ΔMEV+MEV (with idsB2) OD 0.5 extracellular	46935.3	0	0	0	0	0	0	0	0	30362.3	7165.04	0	0	0	0	0	0	0	0	0	0
20250318_119_QC_EAT_EEKB_CQ-61	WT OD 2.0 extracellular	47471.6	4647.04	0	0	0	0	0	0	0	20653.1	3671.08	0	0	0	0	0	0	0	0	0	0
20250318_120_QC_EAT_EEKB_CQ-62	WT OD 2.0 extracellular	80845.8	3314.23	0	0	0	0	0	0	0	11435.3	7186.12	0	0	0	0	0	0	0	0	0	0
20250318_121_QC_EAT_EEKB_CQ-63	WT OD 2.0 extracellular	82600.6	6872.91	0	0	0	0	0	0	0	15335.8	5585.29	0	0	0	0	0	0	0	0	0	0
20250318_122_QC_EAT_EEKB_CQ-64	ΔMEV OD 2.0 extracellular	43990.9	10631.8	0	0	0	0	0	0	0	0	9106.22	0	0	0	0	0	0	0	0	0	0
20250318_123_QC_EAT_EEKB_CQ-65	ΔMEV OD 2.0 extracellular	74929	8755.19	0	0	0	0	0	0	0	16696.3	6275.5	0	0	0	0	0	0	0	0	0	0
20250318_124_QC_EAT_EEKB_CQ-66	ΔMEV OD 2.0 extracellular	62741.1	12757.3	0	0	0	0	0	0	0	0	5305.64	0	0	0	0	0	0	0	0	0	0
20250318_125_QC_EAT_EEKB_CQ-67	ΔMEV+MEV (no idsB2) OD 2.0 extracellular	56337.7	6487.11	0	0	0	0	0	0	0	20283.3	7275.78	0	0	0	0	0	0	0	0	0	0
20250318_126_QC_EAT_EEKB_CQ-68	ΔMEV+MEV (no idsB2) OD 2.0 extracellular	39906.9	6051.64	0	0	0	0	0	0	0	14580.5	4518.06	0	0	0	0	0	0	0	0	0	0
20250318_127_QC_EAT_EEKB_CQ-69	ΔMEV+MEV (no idsB2) OD 2.0 extracellular	56845.4	0	0	0	0	0	0	0	0	13275.2	5394.23	0	0	0	0	0	0	0	0	0	0
20250318_128_QC_EAT_EEKB_CQ-70	ΔMEV+MEV (with idsB2) OD 2.0 extracellular	75280.8	0	0	0	0	0	0	0	0	117377	5484.96	0	0	0	0	0	0	0	0	0	0
20250318_129_QC_EAT_EEKB_CQ-71	ΔMEV+MEV (with idsB2) OD 2.0 extracellular	71374.2	0	0	0	0	0	0	0	0	101683	5994.19	0	0	0	0	0	0	0	0	0	0
20250318_130_QC_EAT_EEKB_CQ-72	ΔMEV+MEV (with idsB2) OD 2.0 extracellular	90596.7	0	0	0	0	0	0	0	0	129396	5347.84	0	0	0	0	0	0	0	0	0	0
20250318_131_QC_EAT_EEKB_b17		0	0	0	0	0	0	0	0	0	0	0	0	0	0	0	0	0	0	0	0	0
20250318_136_QC_EAT_EEKB_b18		0	0	0	0	0	0	0	0	0	0	0	0	0	0	0	0	0	0	0	0	0
20250318_137_QC_EAT_EEKB_QC_Mev_IP_DMAP_25uM		3.02342e+06	7.93533e+06	4.58556e+06	585668	2.91689e+06	1.49958e+07	4.57777e+06	2.81863e+06	293317	1.69846e+07	1.18109e+07	2.8695e+07	2.5724e+07	4.77556e+06	1.36252e+07				64362	0	0
20250318_138_QC_EAT_EEKB_QC_36mix_Lactate-25uM		4.31281e+06															3.73771e+06	2.3083e+06	3.71574e+06	280624	1.9007e+06	1.38777e+06
				Example Power calculation: (10^((LOG10(C19)-LOG10(53097.6608))/0.7292))*2000/1000
				682771.2536x^0.6993	85045.8811x^0.6998																			768426.9438x^0.8355
		Conc. [nM]	Conc. [nM]	Conc. [nM]	Conc. [nM]	Conc. [nM]	Conc. [nM]	Conc. [nM]	Conc. [nM]	Conc. [nM]	Conc. [nM]	Conc. [nM]	Conc. [nM]	Conc. [nM]	Conc. [nM]	Conc. [nM]	Conc. [µM]	Conc. [µM]	Conc. [µM]	Conc. [µM]	Conc. [µM]	Conc. [µM]	Conc. [µM]	Conc. [µM]
Formula		C3 H4 O3	C5 H11 O7 P	C5 H13 O7 P	C5 H12 O8 P2	C5 H12 O9 P2	C20 H36 O7 P2	C14 H25 N3 O14 P2	C23 H38 N7 O17 P3 S	C27 H44 N7 O20 P3 S	C6 H12 O4	C6 H13 O7 P	C6 H14 O10 P2	C5 H12 O7 P2	C10 H20 O7 P2	C15 H28 O7 P2	C10 H16 N5 O13 P3	C21 H27 N7 O14 P2	C21 H29 N7 O14 P2	C21 H36 N7 O16 P3 S	C21 H28 N7 O17 P3	C21 H30 N7 O17 P3	C10 H15 N5 O10 P2	C10 H14 N5 O7 P
Mass		88.016	214.024	216.039	262.001	277.994	450.19	521.079	809.121	911.15	148.072	228.038	308.005	246.005	314.067	382.129	506.992	663.104	665.12	767.11	743.07	745.086	427.026	347.061
RT		1.26	3.79	3.97	3.99	3.52	1.47	3.97	3.79	4.09	1.69	4.09	4.23	3.66	2.78	1.82	4.28	4.09	3.68	3.9	4.46	4.22	4.13	3.95
File name	Line description	Pyruvate	DXP	MEP	HMBPP	MEcPP	GGPP	CDP-ME	Acetyl-CoA	HMG-CoA	MVA	MVAP	MVAPP	IPP/DMAPP	GPP	FPP	ATP	NAD	NADH	Free CoA	NADP	NADPH	ADP	AMP
20250318_059_QC_EAT_EEKB_CQ-1	WT OD 0.2 intracellular	97.513	0	0	0	0	34.0212	14.4076	0	0	0	7.42102	0	0	0	0	1.91184	1.28537	0.0207619	0.486456	0.18336	0.668981	1.14599	0.520657
20250318_060_QC_EAT_EEKB_CQ-2	WT OD 0.2 intracellular	0	0	0	71.3971	0	20.7276	15.0662	0	0	0	5.7555	0	0	0	0	0.279392	1.11382	0.0869851	0.627397	0.109598	0.254609	0.518423	0.724997
20250318_061_QC_EAT_EEKB_CQ-3	WT OD 0.2 intracellular	0	0	0	69.999	0	26.5735	18.6679	0	0	0	6.56825	0	0	0	0	0.28152	1.18409	0.122449	0.690993	0.147983	0.360117	0.517411	0.850831
20250318_062_QC_EAT_EEKB_CQ-4	ΔMEV OD 0.2 intracellular	67.6102	35.9351	0	49.2371	0	56.8901	23.7566	0	0	0	4.76828	0	0	0	0	1.17536	2.12745	0.242883	2.57696	0.313004	0.692172	1.12031	1.55973
20250318_063_QC_EAT_EEKB_CQ-5	ΔMEV OD 0.2 intracellular	51.6719	20.8633	0	22.0058	0	44.4245	40.5871	0	0	0	5.55742	0	0	0	0	1.14079	2.4586	0.244373	2.4157	0.43636	0.736896	1.31934	2.05369
20250318_064_QC_EAT_EEKB_CQ-6	ΔMEV OD 0.2 intracellular	63.708	23.6911	0	34.0291	0	50.7513	27.994	0	0	0	5.31378	0	0	0	0	1.31503	1.97637	0.163456	2.55841	0.365496	0.800086	1.4011	1.63115
20250318_065_QC_EAT_EEKB_CQ-7	ΔMEV+MEV (no idsB2) OD 0.2 intracellular	0	0	0	0	0	29.0376	40.4819	0	0	0	6.39555	0	0	0	0	0.435656	2.28872	0.182691	2.88058	0.221356	0.604576	0.652976	1.95304
20250318_066_QC_EAT_EEKB_CQ-8	ΔMEV+MEV (no idsB2) OD 0.2 intracellular	103.48	19.279	0	0	0	43.6814	27.7316	0	0	0	6.52133	0	0	0	0	0.564036	2.38713	0.194351	3.92497	0.35646	0.672449	0.684135	2.25994
20250318_067_QC_EAT_EEKB_CQ-9	ΔMEV+MEV (no idsB2) OD 0.2 intracellular	0	0	0	0	0	22.5315	36.0876	0	0	0	7.97814	0	0	0	0	0.440926	2.19523	0.176144	2.93761	0.258198	0.745231	0.600249	1.97953
20250318_068_QC_EAT_EEKB_CQ-10	ΔMEV+MEV (with idsB2) OD 0.2 intracellular	47.9668	18.4885	0	0	0	61.1716	11.3807	0	0	306.593	6.63958	0	98.2453	60.2689	134.31	2.52306	2.10646	0.172965	1.94233	0.331627	0.78464	1.53267	0.890628
20250318_069_QC_EAT_EEKB_CQ-11	ΔMEV+MEV (with idsB2) OD 0.2 intracellular	47.0561	30.6653	0	0	0	65.87	17.0706	0	0	294.379	6.37008	0	84.5168	67.9739	119.15	1.56183	2.1795	0.242392	1.80628	0.266051	0.774016	1.56429	1.28565
20250318_070_QC_EAT_EEKB_CQ-12	ΔMEV+MEV (with idsB2) OD 0.2 intracellular	0	0	0	0	0	85.8475	18.3942	0	0	286.676	9.40382	0	118.865	90.2744	160.801	2.78124	2.22708	0.182602	2.51766	0.416349	0.94489	1.48364	0.984472
20250318_071_QC_EAT_EEKB_CQ-13	WT OD 0.5 intracellular	0	0	0	136.672	0	92.3491	25.184	0	0	0	6.82782	0	0	0	0	0.495852	2.03365	0.198649	1.55169	0.191278	0.301372	0.808347	1.10474
20250318_072_QC_EAT_EEKB_CQ-14	WT OD 0.5 intracellular	99.4511	28.381	0	0	0	184.514	18.2429	0	0	0	6.67603	0	0	0	0	0.768092	1.85131	0.237557	2.31611	0.341053	0.545813	1.17736	1.1012
20250318_073_QC_EAT_EEKB_CQ-15	WT OD 0.5 intracellular	33.4897	17.1366	0	92.9568	0	106.596	18.1937	0	0	0	7.03676	0	0	0	0	0.445645	1.68068	0.182372	1.43193	0.192463	0.348353	0.95729	1.0662
20250318_074_QC_EAT_EEKB_CQ-16	ΔMEV OD 0.5 intracellular	48.1049	21.3736	0	64.0464	0	95.4695	20.7143	0	0	0	6.99304	0	0	0	0	0.842181	1.92134	0.156733	1.5911	0.230437	0.492122	1.14113	1.0099
20250318_075_QC_EAT_EEKB_CQ-17	ΔMEV OD 0.5 intracellular	0	15.1664	0	70.3349	0	152.397	19.8023	0	0	0	6.70819	0	0	0	0	1.1727	2.12709	0.234079	2.23367	0.326915	0.690721	1.18006	1.40154
20250318_076_QC_EAT_EEKB_CQ-18	ΔMEV OD 0.5 intracellular	37.6731	20.5182	0	99.327	0	154.132	20.9282	0	0	0	3.63945	0	0	0	0	1.15817	2.26862	0.208488	2.35581	0.358076	0.65779	1.40009	1.34335
20250318_077_QC_EAT_EEKB_CQ-19	ΔMEV+MEV (no idsB2) OD 0.5 intracellular	44.6293	12.4616	0	0	0	52.7432	35.2399	0	0	0	4.78347	0	0	0	0	0.459257	1.79119	0.224949	2.87528	0.246276	0.618396	0.460577	1.69299
20250318_078_QC_EAT_EEKB_CQ-20	ΔMEV+MEV (no idsB2) OD 0.5 intracellular	175.464	18.107	0	0	0	73.4485	29.8538	0	0	0	5.24064	0	0	0	0	0.785572	2.11322	0.244359	3.97658	0.324567	0.927782	0.677616	2.11405
20250318_079_QC_EAT_EEKB_CQ-21	ΔMEV+MEV (no idsB2) OD 0.5 intracellular	92.2187	26.3416	0	0	0	89.0277	26.1028	0	0	0	4.74902	0	0	0	0	0.538038	2.08859	0.249994	4.07309	0.304478	0.953156	0.609773	2.10035
20250318_080_QC_EAT_EEKB_CQ-22	ΔMEV+MEV (with idsB2) OD 0.5 intracellular	84.7575	19.2998	0	87.8498	0	86.7796	17.8455	0	0	300.878	6.78038	0	109.077	90.4235	174.285	1.18466	2.41067	0.303646	3.94014	0.474596	0.727431	1.47831	1.2714
20250318_081_QC_EAT_EEKB_CQ-23	ΔMEV+MEV (with idsB2) OD 0.5 intracellular	58.9095	22.8117	0	16.5714	0	93.4302	19.0916	0	0	251.209	8.9769	0	98.4868	70.453	170.076	1.38821	2.45166	0.295481	3.64377	0.38131	0.680961	1.55095	1.28768
20250318_082_QC_EAT_EEKB_CQ-24	ΔMEV+MEV (with idsB2) OD 0.5 intracellular	41.9076	23.9146	0	62.3606	0	70.5681	17.5189	0	0	207.813	6.20423	0	75.022	53.2663	138.293	0.848332	1.92604	0.221503	2.42004	0.305567	0.578173	1.14878	1.02009
20250318_083_QC_EAT_EEKB_CQ-25	WT OD 2.0 intracellular	0	95.2813	0	96.1981	0	127.726	59.4723	0	0	0	4.356	0	0	0	0	0.638993	3.52529	0.991894	4.14014	0.401177	0.838254	1.63746	4.15722
20250318_084_QC_EAT_EEKB_CQ-26	WT OD 2.0 intracellular	0	96.3219	0	127.077	0	142.525	54.4026	0	0	0	5.68004	0	0	0	0	0.841639	3.81066	1.20177	4.88055	0.601789	1.22269	1.59955	4.74385
20250318_085_QC_EAT_EEKB_CQ-27	WT OD 2.0 intracellular	0	90.4612	0	137.019	0	179.371	49.9585	0	0	22.1501	3.66829	0	0	0	0	0.746223	3.51805	1.09885	3.80384	0.573785	1.06178	1.61689	4.67127
20250318_086_QC_EAT_EEKB_CQ-28	ΔMEV OD 2.0 intracellular	0	61.8164	0	130.637	0	188.29	51.6867	0	0	0	5.21462	0	0	0	0	0.880768	4.1135	1.3906	4.92387	0.682413	1.56434	1.79457	5.61735
20250318_087_QC_EAT_EEKB_CQ-29	ΔMEV OD 2.0 intracellular	56.627	86.4682	0	120.997	0	168.973	60.9802	0	0	20.2048	5.59729	0	0	0	0	0.763686	3.78828	1.52875	4.24505	0.474045	1.49094	1.57613	5.9955
20250318_088_QC_EAT_EEKB_CQ-30	ΔMEV OD 2.0 intracellular	0	49.4981	0	147.414	0	147.466	65.2228	0	0	0	4.63543	0	0	0	0	0.804111	4.1743	1.52416	5.09433	0.514386	1.36986	1.64824	6.16162
20250318_089_QC_EAT_EEKB_CQ-31	ΔMEV+MEV (no idsB2) OD 2.0 intracellular	0	34.6356	0	109.931	0	88.5222	44.0925	0	0	0	5.20549	0	0	0	0	0.401912	3.81659	0.917516	4.84137	0.412217	0.681179	0.548309	4.7029
20250318_090_QC_EAT_EEKB_CQ-32	ΔMEV+MEV (no idsB2) OD 2.0 intracellular	0	37.9822	0	160.855	0	59.5235	52.8908	0	0	0	4.30047	0	0	0	0	0.170411	3.86978	0.828957	3.50836	0.310803	0.634753	0.56756	4.81383
20250318_091_QC_EAT_EEKB_CQ-33	ΔMEV+MEV (no idsB2) OD 2.0 intracellular	0	44.8451	0	79.5944	0	112.068	57.5527	0	0	0	4.95765	0	0	0	0	0.344025	4.40598	1.04613	5.8692	0.59161	0.907809	0.673413	5.20569
20250318_092_QC_EAT_EEKB_CQ-34	ΔMEV+MEV (with idsB2) OD 2.0 intracellular	0	23.1133	0	272.453	0	38.6358	28.3921	0	0	568.88	13.1098	0	96.7571	55.8748	128.381	0.878139	3.92585	1.0694	4.28492	0.629877	0.86432	1.38131	3.09623
20250318_093_QC_EAT_EEKB_CQ-35	ΔMEV+MEV (with idsB2) OD 2.0 intracellular	0	25.2799	0	191.696	0	47.4462	30.6232	0	0	414.486	11.1891	0	147.648	70.7878	186.407	1.05546	3.32425	1.02425	4.59862	0.500468	0.917661	1.93621	2.88343
20250318_094_QC_EAT_EEKB_CQ-36	ΔMEV+MEV (with idsB2) OD 2.0 intracellular	0	40.6238	0	170.899	0	44.4538	22.6108	0	0	429.635	11.2567	0	104.736	51.8429	154.652	0.834694	3.44848	1.01193	4.4947	0.678528	1.0028	1.5959	3.07586
20250318_095_QC_EAT_EEKB_CQ-37	WT OD 0.2 extracellular	194.681	0	0	0	0	0	0	0	0	0	3.55591	0	0	0	0	0	0	0	0	0	0	0	0
20250318_096_QC_EAT_EEKB_CQ-38	WT OD 0.2 extracellular	205.89	0	0	0	0	0	0	0	0	28.947	3.29584	0	0	0	0	0	0	0	0	0	0	0	0
20250318_097_QC_EAT_EEKB_CQ-39	WT OD 0.2 extracellular	265.288	0	0	0	0	0	0	0	0	13.462	3.82799	0	0	0	0	0	0	0	0	0	0	0	0
20250318_098_QC_EAT_EEKB_CQ-40	ΔMEV OD 0.2 extracellular	202.681	0	0	0	0	0	0	0	0	0	3.40486	0	0	0	0	0	0	0	0	0	0	0	0
20250318_099_QC_EAT_EEKB_CQ-41	ΔMEV OD 0.2 extracellular	284.784	0	0	0	0	0	0	0	0	19.2611	3.56381	0	0	0	0	0	0	0	0	0	0	0	0
20250318_100_QC_EAT_EEKB_CQ-42	ΔMEV OD 0.2 extracellular	120.84	0	0	0	0	0	0	0	0	0	3.84436	0	0	0	0	0	0	0	0	0	0	0	0
20250318_101_QC_EAT_EEKB_CQ-43	ΔMEV+MEV (no idsB2) OD 0.2 extracellular	258.501	0	0	0	0	0	0	0	0	9.93141	3.73549	0	0	0	0	0	0	0	0	0	0	0	0
20250318_102_QC_EAT_EEKB_CQ-44	ΔMEV+MEV (no idsB2) OD 0.2 extracellular	220.161	0	0	0	0	0	0	0	0	12.403	3.09691	0	0	0	0	0	0	0	0	0	0	0	0
20250318_103_QC_EAT_EEKB_CQ-45	ΔMEV+MEV (no idsB2) OD 0.2 extracellular	246.934	0	0	0	0	0	0	0	0	14.2545	2.56136	0	0	0	0	0	0	0	0	0	0	0	0
20250318_104_QC_EAT_EEKB_CQ-46	ΔMEV+MEV (with idsB2) OD 0.2 extracellular	158.752	0	0	0	0	0	0	0	0	52.5412	2.89098	0	0	0	0	0	0	0	0	0	0	0	0
20250318_105_QC_EAT_EEKB_CQ-47	ΔMEV+MEV (with idsB2) OD 0.2 extracellular	121.752	0	0	0	0	0	0	0	0	33.6747	2.78056	0	0	0	0	0	0	0	0	0	0	0	0
20250318_106_QC_EAT_EEKB_CQ-48	ΔMEV+MEV (with idsB2) OD 0.2 extracellular	253.313	0	0	0	0	0	0	0	0	43.3983	1.89413	0	0	0	0	0	0	0	0	0	0	0	0
20250318_107_QC_EAT_EEKB_CQ-49	WT OD 0.5 extracellular	227.009	0	0	0	0	0	0	0	0	37.6604	2.88441	0	0	0	0	0	0	0	0	0	0	0	0
20250318_108_QC_EAT_EEKB_CQ-50	WT OD 0.5 extracellular	238.123	0	0	0	0	0	0	0	0	32.3229	2.18347	0	0	0	0	0	0	0	0	0	0	0	0
20250318_109_QC_EAT_EEKB_CQ-51	WT OD 0.5 extracellular	198.526	0	0	0	0	0	0	0	0	23.9625	3.28387	0	0	0	0	0	0	0	0	0	0	0	0
20250318_110_QC_EAT_EEKB_CQ-52	ΔMEV OD 0.5 extracellular	152.379	0	0	0	0	0	0	0	0	0	3.71396	0	0	0	0	0	0	0	0	0	0	0	0
20250318_111_QC_EAT_EEKB_CQ-53	ΔMEV OD 0.5 extracellular	244.585	0	0	0	0	0	0	0	0	0	4.48824	0	0	0	0	0	0	0	0	0	0	0	0
20250318_112_QC_EAT_EEKB_CQ-54	ΔMEV OD 0.5 extracellular	280.401	0	0	0	0	0	0	0	0	8.85252	2.34402	0	0	0	0	0	0	0	0	0	0	0	0
20250318_113_QC_EAT_EEKB_CQ-55	ΔMEV+MEV (no idsB2) OD 0.5 extracellular	214.256	0	0	0	0	0	0	0	0	27.4147	3.51296	0	0	0	0	0	0	0	0	0	0	0	0
20250318_114_QC_EAT_EEKB_CQ-56	ΔMEV+MEV (no idsB2) OD 0.5 extracellular	163.008	0	0	0	0	0	0	0	0	27.6077	3.10559	0	0	0	0	0	0	0	0	0	0	0	0
20250318_115_QC_EAT_EEKB_CQ-57	ΔMEV+MEV (no idsB2) OD 0.5 extracellular	225.88	0	0	0	0	0	0	0	0	33.9339	3.60304	0	0	0	0	0	0	0	0	0	0	0	0
20250318_116_QC_EAT_EEKB_CQ-58	ΔMEV+MEV (with idsB2) OD 0.5 extracellular	224.589	0	0	0	0	0	0	0	0	58.0351	2.89101	0	0	0	0	0	0	0	0	0	0	0	0
20250318_117_QC_EAT_EEKB_CQ-59	ΔMEV+MEV (with idsB2) OD 0.5 extracellular	204.193	0	0	0	0	0	0	0	0	71.2369	4.06791	0	0	0	0	0	0	0	0	0	0	0	0
20250318_118_QC_EAT_EEKB_CQ-60	ΔMEV+MEV (with idsB2) OD 0.5 extracellular	171.507	0	0	0	0	0	0	0	0	55.533	3.11449	0	0	0	0	0	0	0	0	0	0	0	0
20250318_119_QC_EAT_EEKB_CQ-61	WT OD 2.0 extracellular	173.467	12.6801	0	0	0	0	0	0	0	37.7747	1.59574	0	0	0	0	0	0	0	0	0	0	0	0
20250318_120_QC_EAT_EEKB_CQ-62	WT OD 2.0 extracellular	295.419	9.04334	0	0	0	0	0	0	0	20.9153	3.12365	0	0	0	0	0	0	0	0	0	0	0	0
20250318_121_QC_EAT_EEKB_CQ-63	WT OD 2.0 extracellular	301.832	18.7537	0	0	0	0	0	0	0	28.0493	2.42781	0	0	0	0	0	0	0	0	0	0	0	0
20250318_122_QC_EAT_EEKB_CQ-64	ΔMEV OD 2.0 extracellular	160.747	29.0104	0	0	0	0	0	0	0	0	3.95828	0	0	0	0	0	0	0	0	0	0	0	0
20250318_123_QC_EAT_EEKB_CQ-65	ΔMEV OD 2.0 extracellular	273.799	23.8898	0	0	0	0	0	0	0	30.5377	2.72783	0	0	0	0	0	0	0	0	0	0	0	0
20250318_124_QC_EAT_EEKB_CQ-66	ΔMEV OD 2.0 extracellular	229.263	34.8101	0	0	0	0	0	0	0	0	2.30625	0	0	0	0	0	0	0	0	0	0	0	0
20250318_125_QC_EAT_EEKB_CQ-67	ΔMEV+MEV (no idsB2) OD 2.0 extracellular	205.864	17.701	0	0	0	0	0	0	0	37.0983	3.16262	0	0	0	0	0	0	0	0	0	0	0	0
20250318_126_QC_EAT_EEKB_CQ-68	ΔMEV+MEV (no idsB2) OD 2.0 extracellular	145.824	16.5128	0	0	0	0	0	0	0	26.6678	1.9639	0	0	0	0	0	0	0	0	0	0	0	0
20250318_127_QC_EAT_EEKB_CQ-69	ΔMEV+MEV (no idsB2) OD 2.0 extracellular	207.719	0	0	0	0	0	0	0	0	24.2805	2.34476	0	0	0	0	0	0	0	0	0	0	0	0
20250318_128_QC_EAT_EEKB_CQ-70	ΔMEV+MEV (with idsB2) OD 2.0 extracellular	275.084	0	0	0	0	0	0	0	0	214.683	2.3842	0	0	0	0	0	0	0	0	0	0	0	0
20250318_129_QC_EAT_EEKB_CQ-71	ΔMEV+MEV (with idsB2) OD 2.0 extracellular	260.809	0	0	0	0	0	0	0	0	185.979	2.60555	0	0	0	0	0	0	0	0	0	0	0	0
20250318_130_QC_EAT_EEKB_CQ-72	ΔMEV+MEV (with idsB2) OD 2.0 extracellular	331.05	0	0	0	0	0	0	0	0	236.667	2.32459	0	0	0	0	0	0	0	0	0	0	0	0
		Conc. [nM]	Conc. [nM]	Conc. [nM]	Conc. [nM]	Conc. [nM]	Conc. [nM]	Conc. [nM]	Conc. [nM]	Conc. [nM]	Conc. [nM]	Conc. [nM]	Conc. [nM]	Conc. [nM]	Conc. [nM]	Conc. [nM]	Conc. [µM]	Conc. [µM]	Conc. [µM]	Conc. [µM]	Conc. [µM]	Conc. [µM]	Conc. [µM]	Conc. [µM]
	Formula	C3 H4 O3	C5 H11 O7 P	C5 H13 O7 P	C5 H12 O8 P2	C5 H12 O9 P2	C20 H36 O7 P2	C14 H25 N3 O14 P2	C23 H38 N7 O17 P3 S	C27 H44 N7 O20 P3 S	C6 H12 O4	C6 H13 O7 P	C6 H14 O10 P2	C5 H12 O7 P2	C10 H20 O7 P2	C15 H28 O7 P2	C10 H16 N5 O13 P3	C21 H27 N7 O14 P2	C21 H29 N7 O14 P2	C21 H36 N7 O16 P3 S	C21 H28 N7 O17 P3	C21 H30 N7 O17 P3	C10 H15 N5 O10 P2	C10 H14 N5 O7 P
	Mass	88.016	214.024	216.039	262.001	277.994	450.19	521.079	809.121	911.15	148.072	228.038	308.005	246.005	314.067	382.129	506.992	663.104	665.12	767.11	743.07	745.086	427.026	347.061
	RT	1.26	3.79	3.97	3.99	3.52	1.47	3.97	3.79	4.09	1.69	4.09	4.23	3.66	2.78	1.82	4.28	4.09	3.68	3.9	4.46	4.22	4.13	3.95
	Line description (abbreviated)	Pyruvate	DXP	MEP	HMBPP	MEcPP	GGPP	CDP-ME	Acetyl-CoA	HMG-CoA	MVA	MVAP	MVAPP	IPP/DMAPP	GPP	FPP	ATP	NAD	NADH	Free CoA	NADP	NADPH	ADP	AMP
	WT OD 0.2_I	32.5043	0	0	47.132	0	27.1074	16.0473	0	0	0	6.58159	0	0	0	0	0.824251	1.19443	0.0767321	0.601615	0.14698	0.427903	0.727276	0.698828
	ΔMEV OD 0.2_I	60.9967	26.8298	0	35.0907	0	50.6886	30.7793	0	0	0	5.21316	0	0	0	0	1.21039	2.18747	0.216904	2.51702	0.37162	0.743051	1.28025	1.74819
	ΔMEV+MEV (no idsB2) OD 0.2_I	34.4933	6.42632	0	0	0	31.7502	34.767	0	0	0	6.96501	0	0	0	0	0.480206	2.29036	0.184395	3.24772	0.278671	0.674085	0.645787	2.06417
	ΔMEV+MEV (with idsB2) OD 0.2_I	31.6743	16.3846	0	0	0	70.963	15.6152	0	0	295.883	7.47116	0	100.542	72.8391	138.087	2.28871	2.17101	0.199319	2.08876	0.338009	0.834515	1.52687	1.05358
	WT OD 0.5_I	44.3136	15.1725	0	76.543	0	127.82	20.5402	0	0	0	6.84687	0	0	0	0	0.569863	1.85521	0.206193	1.76658	0.241598	0.398513	0.980999	1.09071
	ΔMEV OD 0.5_I	28.5927	19.0194	0	77.9028	0	134	20.4816	0	0	0	5.78023	0	0	0	0	1.05768	2.10568	0.199767	2.06019	0.305143	0.613544	1.24042	1.2516
	ΔMEV+MEV (no idsB2) OD 0.5_I	104.104	18.9701	0	0	0	71.7398	30.3988	0	0	0	4.92438	0	0	0	0	0.594289	1.99767	0.239767	3.64165	0.291774	0.833111	0.582655	1.96913
	ΔMEV+MEV (with idsB2) OD 0.5_I	61.8582	22.0087	0	55.5939	0	83.5926	18.152	0	0	253.3	7.3205	0	94.1953	71.3809	160.885	1.1404	2.26279	0.273543	3.33465	0.387158	0.662188	1.39268	1.19306
	WT OD 2.0_I	0	94.0215	0	120.098	0	149.874	54.6111	0	0	7.38338	4.56811	0	0	0	0	0.742285	3.618	1.09751	4.27484	0.525584	1.04091	1.61796	4.52411
	ΔMEV OD 2.0_I	18.8757	65.9276	0	133.016	0	168.243	59.2966	0	0	6.73493	5.14911	0	0	0	0	0.816188	4.02536	1.48117	4.75442	0.556948	1.47504	1.67298	5.92482
	ΔMEV+MEV (no idsB2) OD 2.0_I	0	39.1543	0	116.793	0	86.7045	51.512	0	0	0	4.8212	0	0	0	0	0.305449	4.03078	0.930867	4.73964	0.43821	0.741247	0.596427	4.90747
	ΔMEV+MEV (with idsB2) OD 2.0_I	0	29.6723	0	211.683	0	43.5119	27.2087	0	0	471	11.8518	0	116.381	59.5018	156.48	0.922765	3.56619	1.0352	4.45941	0.602958	0.928262	1.63781	3.0185
	WT OD 0.2_E	221.953	0	0	0	0	0	0	0	0	14.1363	3.55992	0	0	0	0	0	0	0	0	0	0	0	0
	ΔMEV OD 0.2_E	202.768	0	0	0	0	0	0	0	0	6.42038	3.60435	0	0	0	0	0	0	0	0	0	0	0	0
	ΔMEV+MEV (no idsB2) OD 0.2_E	241.866	0	0	0	0	0	0	0	0	12.1963	3.13125	0	0	0	0	0	0	0	0	0	0	0	0
	ΔMEV+MEV (with idsB2) OD 0.2_E	177.939	0	0	0	0	0	0	0	0	43.2047	2.52189	0	0	0	0	0	0	0	0	0	0	0	0
	WT OD 0.5_E	221.219	0	0	0	0	0	0	0	0	31.3153	2.78392	0	0	0	0	0	0	0	0	0	0	0	0
	ΔMEV OD 0.5_E	225.788	0	0	0	0	0	0	0	0	2.95084	3.51541	0	0	0	0	0	0	0	0	0	0	0	0
	ΔMEV+MEV (no idsB2) OD 0.5_E	201.048	0	0	0	0	0	0	0	0	29.6521	3.4072	0	0	0	0	0	0	0	0	0	0	0	0
	ΔMEV+MEV (with idsB2) OD 0.5_E	200.096	0	0	0	0	0	0	0	0	61.6016	3.3578	0	0	0	0	0	0	0	0	0	0	0	0
	WT OD 2.0_E	256.906	13.4924	0	0	0	0	0	0	0	28.9131	2.3824	0	0	0	0	0	0	0	0	0	0	0	0
	ΔMEV OD 2.0_E	221.27	29.2368	0	0	0	0	0	0	0	10.1792	2.99745	0	0	0	0	0	0	0	0	0	0	0	0
	ΔMEV+MEV (no idsB2) OD 2.0_E	186.469	11.4046	0	0	0	0	0	0	0	29.3489	2.49043	0	0	0	0	0	0	0	0	0	0	0	0
	ΔMEV+MEV (with idsB2) OD 2.0_E	288.981	0	0	0	0	0	0	0	0	212.443	2.43811	0	0	0	0	0	0	0	0	0	0	0	0
		STDEV	STDEV	STDEV	STDEV	STDEV	STDEV	STDEV	STDEV	STDEV	STDEV	STDEV	STDEV	STDEV	STDEV	STDEV	STDEV	STDEV	STDEV	STDEV	STDEV	STDEV	STDEV	STDEV
	Formula	C3 H4 O3	C5 H11 O7 P	C5 H13 O7 P	C5 H12 O8 P2	C5 H12 O9 P2	C20 H36 O7 P2	C14 H25 N3 O14 P2	C23 H38 N7 O17 P3 S	C27 H44 N7 O20 P3 S	C6 H12 O4	C6 H13 O7 P	C6 H14 O10 P2	C5 H12 O7 P2	C10 H20 O7 P2	C15 H28 O7 P2	C10 H16 N5 O13 P3	C21 H27 N7 O14 P2	C21 H29 N7 O14 P2	C21 H36 N7 O16 P3 S	C21 H28 N7 O17 P3	C21 H30 N7 O17 P3	C10 H15 N5 O10 P2	C10 H14 N5 O7 P
	Mass	88.016	214.024	216.039	262.001	277.994	450.19	521.079	809.121	911.15	148.072	228.038	308.005	246.005	314.067	382.129	506.992	663.104	665.12	767.11	743.07	745.086	427.026	347.061
	RT	1.26	3.79	3.97	3.99	3.52	1.47	3.97	3.79	4.09	1.69	4.09	4.23	3.66	2.78	1.82	4.28	4.09	3.68	3.9	4.46	4.22	4.13	3.95
	Line description (abbreviated)	Pyruvate	DXP	MEP	HMBPP	MEcPP	GGPP	CDP-ME	Acetyl-CoA	HMG-CoA	MVA	MVAP	MVAPP	IPP/DMAPP	GPP	FPP	ATP	NAD	NADH	Free CoA	NADP	NADPH	ADP	AMP
	WT OD 0.2_I	56.2992	0	0	40.8235	0	6.66289	2.29334	0	0	0	0.832842	0	0	0	0	0.941882	0.0862408	0.0516133	0.104677	0.0368911	0.215342	0.362621	0.166635
	ΔMEV OD 0.2_I	8.30787	8.01114	0	13.6466	0	6.23303	8.75411	0	0	0	0.404076	0	0	0	0	0.0922513	0.246654	0.0462932	0.0882331	0.0619056	0.0542192	0.144417	0.266967
	ΔMEV+MEV (no idsB2) OD 0.2_I	59.7441	11.1307	0	0	0	10.8327	6.47689	0	0	0	0.87965	0	0	0	0	0.0726469	0.0959598	0.00922256	0.587207	0.06984	0.0703419	0.0424029	0.170058
	ΔMEV+MEV (with idsB2) OD 0.2_I	27.4345	15.4405	0	0	0	13.1026	3.72638	0	0	10.0433	1.67915	0	17.289	15.5832	21.0808	0.642595	0.0607558	0.0376115	0.377621	0.075352	0.0957349	0.0406331	0.206379
	WT OD 0.5_I	50.6014	14.2921	0	69.7988	0	49.6126	4.02174	0	0	0	0.181115	0	0	0	0	0.173497	0.176518	0.0283551	0.479661	0.0861326	0.129711	0.185645	0.021306
	ΔMEV OD 0.5_I	25.3054	3.36411	0	18.8185	0	33.3793	0.597961	0	0	0	1.85943	0	0	0	0	0.186772	0.174627	0.0394033	0.410812	0.0665464	0.106436	0.139637	0.211329
	ΔMEV+MEV (no idsB2) OD 0.5_I	66.2222	6.98015	0	0	0	18.2025	4.59289	0	0	0	0.274431	0	0	0	0	0.170275	0.179234	0.0131386	0.665448	0.0406625	0.186382	0.111032	0.239241
	ΔMEV+MEV (with idsB2) OD 0.5_I	21.5766	2.40993	0	36.1177	0	11.7595	0.829944	0	0	46.5681	1.46312	0	17.4284	18.596	19.6781	0.272645	0.292353	0.0452531	0.805819	0.0846665	0.0763795	0.214323	0.150014
	WT OD 2.0_I	0	3.12686	0	21.2864	0	26.5952	4.76032	0	0	12.7884	1.02251	0	0	0	0	0.10138	0.166887	0.104943	0.550852	0.108645	0.193065	0.0189778	0.319804
	ΔMEV OD 2.0_I	32.6936	18.8248	0	13.3682	0	20.4218	6.92332	0	0	11.6652	0.484264	0	0	0	0	0.059468	0.207555	0.0784706	0.44928	0.110512	0.0982122	0.111298	0.27893
	ΔMEV+MEV (no idsB2) OD 2.0_I	0	5.20469	0	41.0625	0	26.3193	6.8352	0	0	0	0.467687	0	0	0	0	0.120475	0.326017	0.1092	1.1837	0.142197	0.146103	0.0673622	0.264153
	ΔMEV+MEV (with idsB2) OD 2.0_I	0	9.54589	0	53.6462	0	4.48005	4.13521	0	0	85.1043	1.08992	0	27.371	9.97964	29.0557	0.116953	0.317604	0.0302559	0.159796	0.0920314	0.069848	0.279809	0.117423
	WT OD 0.2_E	37.9458	0	0	0	0	0	0	0	0	14.4853	0.266097	0	0	0	0	0	0	0	0	0	0	0	0
	ΔMEV OD 0.2_E	81.9721	0	0	0	0	0	0	0	0	11.1204	0.222535	0	0	0	0	0	0	0	0	0	0	0	0
	ΔMEV+MEV (no idsB2) OD 0.2_E	19.6661	0	0	0	0	0	0	0	0	2.16894	0.587821	0	0	0	0	0	0	0	0	0	0	0	0
	ΔMEV+MEV (with idsB2) OD 0.2_E	67.8466	0	0	0	0	0	0	0	0	9.43473	0.546451	0	0	0	0	0	0	0	0	0	0	0	0
	WT OD 0.5_E	20.4232	0	0	0	0	0	0	0	0	6.90436	0.557039	0	0	0	0	0	0	0	0	0	0	0	0
	ΔMEV OD 0.5_E	66.0486	0	0	0	0	0	0	0	0	5.11101	1.08581	0	0	0	0	0	0	0	0	0	0	0	0
	ΔMEV+MEV (no idsB2) OD 0.5_E	33.4522	0	0	0	0	0	0	0	0	3.70943	0.265054	0	0	0	0	0	0	0	0	0	0	0	0
	ΔMEV+MEV (with idsB2) OD 0.5_E	26.7771	0	0	0	0	0	0	0	0	8.43762	0.625035	0	0	0	0	0	0	0	0	0	0	0	0
	WT OD 2.0_E	72.3316	4.90588	0	0	0	0	0	0	0	8.4628	0.764968	0	0	0	0	0	0	0	0	0	0	0	0
	ΔMEV OD 2.0_E	56.9479	5.4637	0	0	0	0	0	0	0	17.631	0.858385	0	0	0	0	0	0	0	0	0	0	0	0
	ΔMEV+MEV (no idsB2) OD 2.0_E	35.2119	9.89451	0	0	0	0	0	0	0	6.8165	0.612493	0	0	0	0	0	0	0	0	0	0	0	0
	ΔMEV+MEV (with idsB2) OD 2.0_E	37.1254	0	0	0	0	0	0	0	0	25.418	0.148036	0	0	0	0	0	0	0	0	0	0	0	0
		STDERROR	STDERROR	STDERROR	STDERROR	STDERROR	STDERROR	STDERROR	STDERROR	STDERROR	STDERROR	STDERROR	STDERROR	STDERROR	STDERROR	STDERROR	STDERROR	STDERROR	STDERROR	STDERROR	STDERROR	STDERROR	STDERROR	STDERROR
	Formula	C3 H4 O3	C5 H11 O7 P	C5 H13 O7 P	C5 H12 O8 P2	C5 H12 O9 P2	C20 H36 O7 P2	C14 H25 N3 O14 P2	C23 H38 N7 O17 P3 S	C27 H44 N7 O20 P3 S	C6 H12 O4	C6 H13 O7 P	C6 H14 O10 P2	C5 H12 O7 P2	C10 H20 O7 P2	C15 H28 O7 P2	C10 H16 N5 O13 P3	C21 H27 N7 O14 P2	C21 H29 N7 O14 P2	C21 H36 N7 O16 P3 S	C21 H28 N7 O17 P3	C21 H30 N7 O17 P3	C10 H15 N5 O10 P2	C10 H14 N5 O7 P
	Mass	88.016	214.024	216.039	262.001	277.994	450.19	521.079	809.121	911.15	148.072	228.038	308.005	246.005	314.067	382.129	506.992	663.104	665.12	767.11	743.07	745.086	427.026	347.061
	RT	1.26	3.79	3.97	3.99	3.52	1.47	3.97	3.79	4.09	1.69	4.09	4.23	3.66	2.78	1.82	4.28	4.09	3.68	3.9	4.46	4.22	4.13	3.95
	Line description (abbreviated)	Pyruvate	DXP	MEP	HMBPP	MEcPP	GGPP	CDP-ME	Acetyl-CoA	HMG-CoA	MVA	MVAP	MVAPP	IPP/DMAPP	GPP	FPP	ATP	NAD	NADH	Free CoA	NADP	NADPH	ADP	AMP
	WT OD 0.2_I	32.5043	0	0	23.5695	0	3.84682	1.32406	0	0	0	0.480842	0	0	0	0	0.543796	0.0497912	0.0297989	0.0604354	0.0212991	0.124328	0.209359	0.0962067
	ΔMEV OD 0.2_I	4.79655	4.62523	0	7.87888	0	3.59864	5.05419	0	0	0	0.233293	0	0	0	0	0.0532613	0.142406	0.0267274	0.0509414	0.0357412	0.0313035	0.0833789	0.154133
	ΔMEV+MEV (no idsB2) OD 0.2_I	34.4933	6.42632	0	0	0	6.25427	3.73944	0	0	0	0.507866	0	0	0	0	0.0419427	0.0554024	0.00532465	0.339024	0.0403221	0.0406119	0.0244813	0.0981831
	ΔMEV+MEV (with idsB2) OD 0.2_I	15.8393	8.91459	0	0	0	7.56481	2.15143	0	0	5.7985	0.969455	0	9.98179	8.99695	12.171	0.371003	0.0350774	0.021715	0.218019	0.0435045	0.0552726	0.0234595	0.119153
	WT OD 0.5_I	29.2147	8.25154	0	40.2984	0	28.6439	2.32196	0	0	0	0.104567	0	0	0	0	0.100169	0.101913	0.0163708	0.276933	0.0497287	0.0748885	0.107182	0.012301
	ΔMEV OD 0.5_I	14.6101	1.94227	0	10.8649	0	19.2716	0.345233	0	0	0	1.07354	0	0	0	0	0.107833	0.100821	0.0227495	0.237182	0.0384206	0.0614509	0.0806193	0.122011
	ΔMEV+MEV (no idsB2) OD 0.5_I	38.2334	4.02999	0	0	0	10.5092	2.65171	0	0	0	0.158443	0	0	0	0	0.0983082	0.103481	0.00758558	0.384197	0.0234765	0.107607	0.0641041	0.138126
	ΔMEV+MEV (with idsB2) OD 0.5_I	12.4573	1.39137	0	20.8526	0	6.78937	0.479168	0	0	26.8861	0.844735	0	10.0623	10.7364	11.3611	0.157412	0.16879	0.0261269	0.46524	0.0488822	0.0440977	0.123739	0.0866108
	WT OD 2.0_I	0	1.80529	0	12.2897	0	15.3547	2.74837	0	0	7.38338	0.590346	0	0	0	0	0.058532	0.0963525	0.0605891	0.318035	0.0627263	0.111466	0.0109568	0.184639
	ΔMEV OD 2.0_I	18.8757	10.8685	0	7.71814	0	11.7905	3.99718	0	0	6.73493	0.27959	0	0	0	0	0.0343339	0.119832	0.045305	0.259392	0.063804	0.0567028	0.0642577	0.16104
	ΔMEV+MEV (no idsB2) OD 2.0_I	0	3.00493	0	23.7074	0	15.1954	3.94631	0	0	0	0.270019	0	0	0	0	0.0695565	0.188226	0.0630469	0.683411	0.0820973	0.0843525	0.0388916	0.152509
	ΔMEV+MEV (with idsB2) OD 2.0_I	0	5.51132	0	30.9726	0	2.58656	2.38747	0	0	49.135	0.629268	0	15.8027	5.76175	16.7753	0.0675227	0.183369	0.0174683	0.0922582	0.0531344	0.0403268	0.161548	0.0677942
	WT OD 0.2_E	21.908	0	0	0	0	0	0	0	0	8.36307	0.153631	0	0	0	0	0	0	0	0	0	0	0	0
	ΔMEV OD 0.2_E	47.3266	0	0	0	0	0	0	0	0	6.42038	0.128481	0	0	0	0	0	0	0	0	0	0	0	0
	ΔMEV+MEV (no idsB2) OD 0.2_E	11.3542	0	0	0	0	0	0	0	0	1.25224	0.339379	0	0	0	0	0	0	0	0	0	0	0	0		CoA
	ΔMEV+MEV (with idsB2) OD 0.2_E	39.1712	0	0	0	0	0	0	0	0	5.44714	0.315493	0	0	0	0	0	0	0	0	0	0	0	0
	WT OD 0.5_E	11.7913	0	0	0	0	0	0	0	0	3.98623	0.321607	0	0	0	0	0	0	0	0	0	0	0	0
	ΔMEV OD 0.5_E	38.1332	0	0	0	0	0	0	0	0	2.95084	0.626895	0	0	0	0	0	0	0	0	0	0	0	0
	ΔMEV+MEV (no idsB2) OD 0.5_E	19.3137	0	0	0	0	0	0	0	0	2.14164	0.153029	0	0	0	0	0	0	0	0	0	0	0	0
	ΔMEV+MEV (with idsB2) OD 0.5_E	15.4598	0	0	0	0	0	0	0	0	4.87146	0.360864	0	0	0	0	0	0	0	0	0	0	0	0
	WT OD 2.0_E	41.7607	2.83241	0	0	0	0	0	0	0	4.886	0.441654	0	0	0	0	0	0	0	0	0	0	0	0
	ΔMEV OD 2.0_E	32.8789	3.15447	0	0	0	0	0	0	0	10.1792	0.495589	0	0	0	0	0	0	0	0	0	0	0	0
	ΔMEV+MEV (no idsB2) OD 2.0_E	20.3296	5.7126	0	0	0	0	0	0	0	3.93551	0.353623	0	0	0	0	0	0	0	0	0	0	0	0
	ΔMEV+MEV (with idsB2) OD 2.0_E	21.4344	0	0	0	0	0	0	0	0	14.6751	0.0854684	0	0	0	0	0	0	0	0	0	0	0	0
	Initial takeaways from the experiment:
	The MEV pathway appears to be the major contributor of prenyl pyrophosphates in the overexpressed strain ΔMEV+MEVidsB2.
	As a result, by OD 0.2, strain ΔMEV+MEVidsB2 accumulates prenylpyrophosphates to levels that cause the inhibition of mevalonate kinase, leading to a significant accumulation in mevalonate and very little production of prenylpyrophosphates after OD 0.2 (which is why the prenyl pyrophosphate levels tend to plateau for the most part from OD. 0.2 to 2).
	There appears to be a significant MEV pathway imbalance in the overexpressed ΔMEV+MEVidsB2 strain which is evidenced by the high levels of extracellular mevalonate in this strain.
	Christine's hypothesis about the MEP pathway being a major contributor of prenylpyrophosphates in the WT and ΔMEV strains appears to be correct.
	The data suggests balanced flux through the MEP pathway en route to the prenyl pyrophosphates in WT and ΔMEV strains due to the detction of high levels of GGPP (e.g., at 0D 0.5 and 2) and very little accumulation of the preceding prenyl pyrophosphates in these strains.
	idsB2 appears to play a major role in prenylpyrophosphate production.
Non-mevalonate Pathway	We need to repeat the analysis next week to get more clarification on the HMBPP data as well as well as G3P, pyruvate and acetyl-CoA.								Mevalonate (MVA) Pathway and Prenylpyrophosphates																	Nucleotide cofactors

## Sheet: 20250318_Ratio calculations
	NADH														NADH/NAD
	WT + EV			ΔMEV + EV			ΔMEV + MEV-idsB2			ΔMEV + MEV+idsB2					WT + EV			ΔMEV + EV			ΔMEV + MEV-idsB2			ΔMEV + MEV+idsB2
0.2	20.76	86.99	122.45	242.88	244.37	163.46	182.69	194.35	176.14	172.96	242.39	182.6		0.2	0.016151	0.0781006	0.103413	0.114165	0.099394	0.0827072	0.0798219	0.0814158	0.0802376	0.0821093	0.111214	0.0819908
0.5	198.65	237.56	182.37	156.73	234.08	208.49	224.95	244.36	249.99	303.65	295.48	221.5		0.5	0.0976815	0.12832	0.10851	0.0815733	0.110047	0.0919017	0.125587	0.115634	0.119693	0.125961	0.120522	0.115003
1	935.659	1232.2	1441.99	709.485	535.463	619.258	555.644	535.493	585.639	538.299	631.377	495.252		1	0.247026	0.446439	0.526261	0.113124	0.0910577	0.107557	0.12577	0.118117	0.131705	0.0917327	0.124036	0.113257
2	991.89	1201.77	1098.85	1390.6	1528.75	1524.16	917.52	828.96	1046.13	1069.4	1024.25	1011.93		2	0.281364	0.315371	0.312346	0.338058	0.403547	0.365129	0.240403	0.214214	0.237434	0.2724	0.308115	0.293442
	NAD+
	WT + EV			ΔMEV + EV			ΔMEV + MEV-idsB2			ΔMEV + MEV+idsB2
0.2	1285.37	1113.82	1184.09	2127.45	2458.6	1976.37	2288.72	2387.13	2195.23	2106.46	2179.5	2227.08
0.5	2033.65	1851.31	1680.68	1921.34	2127.09	2268.62	1791.19	2113.22	2088.59	2410.67	2451.66	1926.04
1	3787.69	2760.07	2740.07	6271.75	5880.48	5757.49	4417.93	4533.58	4446.59	5868.13	5090.26	4372.82
2	3525.29	3810.66	3518.05	4113.5	3788.28	4174.3	3816.59	3869.78	4405.98	3925.85	3324.25	3448.48
															NADPH/NADP
	NADPH														WT + EV			ΔMEV + EV			ΔMEV + MEV-idsB2			ΔMEV + MEV+idsB2
	WT + EV			ΔMEV + EV			ΔMEV + MEV-idsB2			ΔMEV + MEV+idsB2				0.2	3.64845	2.32308	2.43357	2.21141	1.68874	2.18903	2.73121	1.88647	2.88625	2.36601	2.9093	2.26946
0.2	668.98	254.61	360.12	692.17	736.9	800.09	604.58	672.45	745.23	784.64	774.02	944.89		0.5	1.57554	1.60038	1.80999	2.13557	2.11281	1.83699	2.51096	2.85849	3.13045	1.53272	1.78584	1.8921
0.5	301.37	545.81	348.35	492.12	690.72	657.79	618.4	927.78	953.16	727.43	680.96	578.17		1	3.09172	3.06992	3.03927	3.41774	3.17137	3.46374	3.83947	4.09075	4.29669	4.55399	4.59996	3.78656
1	930.72	475.799	792.034	1612.33	1529.88	1316.83	1030.32	1125.29	745.626	1725.61	1478.76	575.296		2	2.08946	2.03176	1.8505	2.29238	3.14511	2.66308	1.65247	2.04231	1.53447	1.3722	1.8336	1.4779
2	838.25	1222.69	1061.78	1564.34	1490.94	1369.86	681.18	634.75	907.81	864.32	917.66	1002.8
	NADP+
	WT + EV			ΔMEV + EV			ΔMEV + MEV-idsB2			ΔMEV + MEV+idsB2
0.2	183.36	109.6	147.98	313	436.36	365.5	221.36	356.46	258.2	331.63	266.05	416.35
0.5	191.28	341.05	192.46	230.44	326.92	358.08	246.28	324.57	304.48	474.6	381.31	305.57
1	301.037	154.988	260.6	471.753	482.401	380.175	268.348	275.082	173.535	378.923	321.472	151.931
2	401.18	601.79	573.78	682.41	474.05	514.39	412.22	310.8	591.61	629.88	500.47	678.53
	CQ CALCULATIONS:
	([ATP] + 0.5[ADP]) / ([ATP] + [ADP] + [AMP])
	A value close to 1 indicates a high energy status. A value close to 0 indicates a low energy status. Most healthy cells maintain an adenylate energy charge between 0.7 and 0.9.
			ATP	ADP	AMP	AEC
OD 0.2		WT OD 0.2 intracellular	1.91184	1.14599	0.520657	0.694381
		WT OD 0.2 intracellular	0.279392	0.518423	0.724997	0.35369
		WT OD 0.2 intracellular	0.28152	0.517411	0.850831	0.327457
		ΔMEV OD 0.2 intracellular	1.17536	1.12031	1.55973	0.450151
		ΔMEV OD 0.2 intracellular	1.14079	1.31934	2.05369	0.398878
		ΔMEV OD 0.2 intracellular	1.31503	1.4011	1.63115	0.463641
		ΔMEV+MEV (no idsB2) OD 0.2 intracellular	0.435656	0.652976	1.95304	0.250568
		ΔMEV+MEV (no idsB2) OD 0.2 intracellular	0.564036	0.684135	2.25994	0.258288
		ΔMEV+MEV (no idsB2) OD 0.2 intracellular	0.440926	0.600249	1.97953	0.245323
		ΔMEV+MEV (with idsB2) OD 0.2 intracellular	2.52306	1.53267	0.890628	0.665014
		ΔMEV+MEV (with idsB2) OD 0.2 intracellular	1.56183	1.56429	1.28565	0.531301
		ΔMEV+MEV (with idsB2) OD 0.2 intracellular	2.78124	1.48364	0.984472	0.671142
OD 0.5		WT OD 0.5 intracellular	0.495852	0.808347	1.10474	0.373618
		WT OD 0.5 intracellular	0.768092	1.17736	1.1012	0.445332
		WT OD 0.5 intracellular	0.445645	0.95729	1.0662	0.374338
		ΔMEV OD 0.5 intracellular	0.842181	1.14113	1.0099	0.471984
		ΔMEV OD 0.5 intracellular	1.1727	1.18006	1.40154	0.469523
		ΔMEV OD 0.5 intracellular	1.15817	1.40009	1.34335	0.476269
		ΔMEV+MEV (no idsB2) OD 0.5 intracellular	0.459257	0.460577	1.69299	0.263908
		ΔMEV+MEV (no idsB2) OD 0.5 intracellular	0.785572	0.677616	2.11405	0.314315
		ΔMEV+MEV (no idsB2) OD 0.5 intracellular	0.538038	0.609773	2.10035	0.259509
		ΔMEV+MEV (with idsB2) OD 0.5 intracellular	1.18466	1.47831	1.2714	0.488976
		ΔMEV+MEV (with idsB2) OD 0.5 intracellular	1.38821	1.55095	1.28768	0.511891
		ΔMEV+MEV (with idsB2) OD 0.5 intracellular	0.848332	1.14878	1.02009	0.471536
OD 2		WT OD 2.0 intracellular	0.638993	1.63746	4.15722	0.226577
		WT OD 2.0 intracellular	0.841639	1.59955	4.74385	0.228449
		WT OD 2.0 intracellular	0.746223	1.61689	4.67127	0.22101
		ΔMEV OD 2.0 intracellular	0.880768	1.79457	5.61735	0.214412
		ΔMEV OD 2.0 intracellular	0.763686	1.57613	5.9955	0.186166
		ΔMEV OD 2.0 intracellular	0.804111	1.64824	6.16162	0.189022
		ΔMEV+MEV (no idsB2) OD 2.0 intracellular	0.401912	0.548309	4.7029	0.119592
		ΔMEV+MEV (no idsB2) OD 2.0 intracellular	0.170411	0.56756	4.81383	0.0818096
		ΔMEV+MEV (no idsB2) OD 2.0 intracellular	0.344025	0.673413	5.20569	0.109387
		ΔMEV+MEV (with idsB2) OD 2.0 intracellular	0.878139	1.38131	3.09623	0.292922
		ΔMEV+MEV (with idsB2) OD 2.0 intracellular	1.05546	1.93621	2.88343	0.344431
		ΔMEV+MEV (with idsB2) OD 2.0 intracellular	0.834694	1.5959	3.07586	0.296496

## Sheet: 20250424 Acetyl CoA data
		Area
	Formula	C23 H38 N7 O17 P3 S
	Mass	809.125
	RT	3.77
	File name	Acetyl-CoA		Conc. [µM]	Acetyl-CoA
	20250416_010_QC_EAT_EEKB_b10			0.195312	17054.3
	20250416_011_QC_EAT_EEKB_Mev_IP_DMAP_0.19uM	17054.3		0.390625	30637.7
	20250416_012_QC_EAT_EEKB_Mev_IP_DMAP_0.3906uM	30637.7		0.78125	80813.4
	20250416_013_QC_EAT_EEKB_Mev_IP_DMAP_0.78125uM	80813.4		1.5625	115847
	20250416_014_QC_EAT_EEKB_Mev_IP_DMAP_1.5625uM	115847		3.125	240274
	20250416_015_QC_EAT_EEKB_Mev_IP_DMAP_3.125uM	240274		6.25	423705
	20250416_016_QC_EAT_EEKB_Mev_IP_DMAP_6.25uM	423705		12.5	863246
	20250416_017_QC_EAT_EEKB_Mev_IP_DMAP_12.5uM	863246		25	2.19854e+06
	20250416_018_QC_EAT_EEKB_Mev_IP_DMAP_25uM	2.19854e+06		Slope	69359.6
	20250416_020_QC_EAT_EEKB_b12			R2	0.9986
	20250416_021_QC_EAT_EEKB_36mix_Lactate-10uM
	20250416_022_QC_EAT_EEKB_b13
	20250416_023_QC_EAT_EEKB_CQ-1	1634.66
	20250416_024_QC_EAT_EEKB_CQ-2	1595.01
	20250416_025_QC_EAT_EEKB_CQ-3	1544.57
	20250416_026_QC_EAT_EEKB_CQ-4	1799.59
	20250416_027_QC_EAT_EEKB_CQ-5	2065.48
	20250416_028_QC_EAT_EEKB_CQ-6	2613.45
	20250416_029_QC_EAT_EEKB_CQ-7	1972.47
	20250416_030_QC_EAT_EEKB_CQ-8	2198.71
	20250416_031_QC_EAT_EEKB_CQ-9	1451.01
	20250416_032_QC_EAT_EEKB_CQ-10	3910.17
	20250416_033_QC_EAT_EEKB_CQ-11	2688.85
	20250416_034_QC_EAT_EEKB_CQ-12	4576.95
	20250416_035_QC_EAT_EEKB_CQ-13	2135.53
	20250416_036_QC_EAT_EEKB_CQ-14	2878.49
	20250416_037_QC_EAT_EEKB_CQ-15	1635.45
	20250416_038_QC_EAT_EEKB_CQ-16	1670.64
	20250416_039_QC_EAT_EEKB_CQ-17	2830.4
	20250416_040_QC_EAT_EEKB_CQ-18	2491.42
	20250416_041_QC_EAT_EEKB_CQ-19	2099.54
	20250416_042_QC_EAT_EEKB_CQ-20	3076.76
	20250416_043_QC_EAT_EEKB_CQ-21	2721.91
	20250416_044_QC_EAT_EEKB_CQ-22	3455.24
	20250416_045_QC_EAT_EEKB_CQ-23	2987.59
	20250416_046_QC_EAT_EEKB_CQ-24	2096.82
	20250416_047_QC_EAT_EEKB_CQ-25	3402.85
	20250416_048_QC_EAT_EEKB_CQ-26	4949
	20250416_049_QC_EAT_EEKB_CQ-27	4080.69
	20250416_050_QC_EAT_EEKB_CQ-28	5173.17
	20250416_051_QC_EAT_EEKB_CQ-29	5296.88
	20250416_052_QC_EAT_EEKB_CQ-30	4452.09
	20250416_053_QC_EAT_EEKB_CQ-31	1644.02
	20250416_054_QC_EAT_EEKB_CQ-32	1210.64
	20250416_055_QC_EAT_EEKB_CQ-33	2280.88
	20250416_056_QC_EAT_EEKB_CQ-34	9425.86
	20250416_057_QC_EAT_EEKB_CQ-35	6352.42
	20250416_058_QC_EAT_EEKB_CQ-36	4952.54
	20250416_059_QC_EAT_EEKB_b14
		Conc. [µM]	Conc. [nM]
		Acetyl-CoA
	Formula	C23 H38 N7 O17 P3 S
	Mass	809.125
	RT	3.77
	L+B62:U93ine description	Acetyl-CoA
	WT OD 0.2 intracellular	0.0235679	23.5679
	WT OD 0.2 intracellular	0.0229962	22.9962
	WT OD 0.2 intracellular	0.022269	22.269
	ΔMEV OD 0.2 intracellular	0.0259458	25.9458
	ΔMEV OD 0.2 intracellular	0.0297793	29.7793
	ΔMEV OD 0.2 intracellular	0.0376797	37.6797
	ΔMEV+MEV (no idsB2) OD 0.2 intracellular	0.0284383	28.4383
	ΔMEV+MEV (no idsB2) OD 0.2 intracellular	0.0317001	31.7001
	ΔMEV+MEV (no idsB2) OD 0.2 intracellular	0.0209201	20.9201
	ΔMEV+MEV (with idsB2) OD 0.2 intracellular	0.0563754	56.3754
	ΔMEV+MEV (with idsB2) OD 0.2 intracellular	0.0387668	38.7668
	ΔMEV+MEV (with idsB2) OD 0.2 intracellular	0.0659887	65.9887
	WT OD 0.5 intracellular	0.0307892	30.7892
	WT OD 0.5 intracellular	0.041501	41.501
	WT OD 0.5 intracellular	0.0235792	23.5792
	ΔMEV OD 0.5 intracellular	0.0240867	24.0867
	ΔMEV OD 0.5 intracellular	0.0408076	40.8076
	ΔMEV OD 0.5 intracellular	0.0359203	35.9203
	ΔMEV+MEV (no idsB2) OD 0.5 intracellular	0.0302703	30.2703
	ΔMEV+MEV (no idsB2) OD 0.5 intracellular	0.0443595	44.3595
	ΔMEV+MEV (no idsB2) OD 0.5 intracellular	0.0392434	39.2434
	ΔMEV+MEV (with idsB2) OD 0.5 intracellular	0.0498162	49.8162
	ΔMEV+MEV (with idsB2) OD 0.5 intracellular	0.043074	43.074
	ΔMEV+MEV (with idsB2) OD 0.5 intracellular	0.0302311	30.2311
	WT OD 2.0 intracellular	0.049061	49.061
	WT OD 2.0 intracellular	0.0713528	71.3528
	WT OD 2.0 intracellular	0.0588337	58.8337
	ΔMEV OD 2.0 intracellular	0.0745848	74.5848
	ΔMEV OD 2.0 intracellular	0.0763684	76.3684
	ΔMEV OD 2.0 intracellular	0.0641885	64.1885
	ΔMEV+MEV (no idsB2) OD 2.0 intracellular	0.0237028	23.7028
	ΔMEV+MEV (no idsB2) OD 2.0 intracellular	0.0174546	17.4546
	ΔMEV+MEV (no idsB2) OD 2.0 intracellular	0.0328848	32.8848
	ΔMEV+MEV (with idsB2) OD 2.0 intracellular	0.135898	135.898
	ΔMEV+MEV (with idsB2) OD 2.0 intracellular	0.0915867	91.5867
	ΔMEV+MEV (with idsB2) OD 2.0 intracellular	0.0714038	71.4038
	Average	Conc. [µM]
	Formula	C23 H38 N7 O17 P3 S
	Mass	809.125
	RT	3.77
	Line description (abbreviated)	Acetyl-CoA
	WT OD 0.2_I	0.0229444
	ΔMEV OD 0.2_I	0.031135
	ΔMEV+MEV (no idsB2) OD 0.2_I	0.0270195
	ΔMEV+MEV (with idsB2) OD 0.2_I	0.0537103
	WT OD 0.5_I	0.0319565
	ΔMEV OD 0.5_I	0.0336049
	ΔMEV+MEV (no idsB2) OD 0.5_I	0.0379577
	ΔMEV+MEV (with idsB2) OD 0.5_I	0.0410404
	WT OD 2.0_I	0.0597492
	ΔMEV OD 2.0_I	0.0717139
	ΔMEV+MEV (no idsB2) OD 2.0_I	0.0246807
	ΔMEV+MEV (with idsB2) OD 2.0_I	0.0996296
	Average	STDEV
	Formula	C23 H38 N7 O17 P3 S
	Mass	809.125
	RT	3.77
	Line description (abbreviated)	Acetyl-CoA
	WT OD 0.2_I	0.000651006
	ΔMEV OD 0.2_I	0.00598327
	ΔMEV+MEV (no idsB2) OD 0.2_I	0.00552824
	ΔMEV+MEV (with idsB2) OD 0.2_I	0.0138052
	WT OD 0.5_I	0.00901771
	ΔMEV OD 0.5_I	0.00859756
	ΔMEV+MEV (no idsB2) OD 0.5_I	0.00713204
	ΔMEV+MEV (with idsB2) OD 0.5_I	0.00994967
	WT OD 2.0_I	0.0111741
	ΔMEV OD 2.0_I	0.00657792
	ΔMEV+MEV (no idsB2) OD 2.0_I	0.00776143
	ΔMEV+MEV (with idsB2) OD 2.0_I	0.032991
